# Supplementary material for: Coordinated alternation of DNA methylation and alternative splicing of PBRM1 affect bovine sperm structure and motility
Source: Epigenetics. 2023 Mar 3;18(1):2183339. doi: 10.1080/15592294.2023.2183339 (PMC9988346; doi:10.1080/15592294.2023.2183339)
Supplement: Supplemental Material [file KEPI_A_2183339_SM3491.zip]

Archive with 12 entries (11 files):
- Supplementary files/
- Supplementary files/Figure S1.tif
- Supplementary files/Figure S2.tif
- Supplementary files/Figure S3.tif
- Supplementary files/Figure S4.tif
- Supplementary files/Supplementary Figure Legends.docx
- Supplementary files/Table S1 (1).xlsx
- Supplementary files/Table S2 (1).xlsx
- Supplementary files/Table S3 (1).xlsx
- Supplementary files/Table S4.xlsx
- Supplementary files/Table S5.xlsx
- Supplementary files/Table S6 (1).xlsx
