# Supplementary material for: Coordinated alternation of DNA methylation and alternative splicing of PBRM1 affect bovine sperm structure and motility
Source: Epigenetics. 2023 Mar 3;18(1):2183339. doi: 10.1080/15592294.2023.2183339 (PMC9988346; doi:10.1080/15592294.2023.2183339)
Supplement: Supplemental Material [file KEPI_A_2183339_SM3491.zip › Supplementary files/Table S1 (1).xlsx]

## Sheet: Sheet1
Table S1 Three pairs of full-sibling Holstein bulls with high- and low- semen quality
Groups	Sample No.	Age (year)	GISU	Fresh sperm motility (%)
Pair 1	H1	5.8	152	68±1.83a
	L1	5.8	153	60±1.27b
Pair 2	H2	5.2	138	70±1.66a
	L2	4.3	137	62±1.23b
Pair 3	H3	5.5	133	68±0.97a
	L3	5.5	132	58±1.54b
Note: French Total Merit Index, called ISU. The genomic breeding value (gEBV) of ISU called GISU. GISUs are computed by the Animal Genetics Department of INRA (National Institute for Agronomic Research, France). GISU is expressed in standardized units with a mean of 100 and SD of 20. Data are presented as mean±SE. Means with different lowercase letters and capital letters within the same column a…
