# Supplementary material for: Coordinated alternation of DNA methylation and alternative splicing of PBRM1 affect bovine sperm structure and motility
Source: Epigenetics. 2023 Mar 3;18(1):2183339. doi: 10.1080/15592294.2023.2183339 (PMC9988346; doi:10.1080/15592294.2023.2183339)
Supplement: Supplemental Material [file KEPI_A_2183339_SM3491.zip › Supplementary files/Table S2 (1).xlsx]

## Sheet: Sheet1
Table S2. Primer pairs selected for analysis by BSP and qRT-PCR
Primer name	Primer sequence (5′–3′)	Annealing temperature (°C)	PCR product size (bp)
PBRM1-BSP-F	TTGTTGTGTTTTTTAAGGTATGATG	69.7	198
PBRM1-BSP-R	AAATAAATAAAAATAAAATTCTTACCC	69.5
PBRM1-qPCR-F	GCAGTTGACACCTGTTGCAG	60	193
PBRM1-qPCR-R	TCCTTGGTTCATCACACCCG	60
PBRM1-AS-F	CCGCTACAACGAGAGTGACA	59.76	PBRM1-complete:992bp; PBRM1-SV1: 827bp; PBRM1-SV2:671bp
PBRM1-AS-R	TTGGCTGCTGTATGACAGGG	60.04
PBRM1-qcompl-F	GAAGAGCGGGCAGCTAAAGT	60	296bp
PBRM1-qcompl-R	ACACCTGGCGGAAGATGGTG	62
PBRM1-SV1-F	AGAATATGAAGATGATGGGTGGCT	60	256bp
PBRM1-SV1-R	GGAGGCCCCAGAACACCTAC	62
PBRM1-SV2-F	ATATGAAGTGTGATGAACCAAGGA	58	241bp
PBRM1-SV2-R	CAATGTATTTTAGGTAGGCCTCTG	57
β-actin-qPCR-F	GCACAATGAAGATCAAGATCATC	60	173
β-actin-qPCR-R	CTAACAGTCCGCCTAGAAGCA	60
