# Supplementary material for: Coordinated alternation of DNA methylation and alternative splicing of PBRM1 affect bovine sperm structure and motility
Source: Epigenetics. 2023 Mar 3;18(1):2183339. doi: 10.1080/15592294.2023.2183339 (PMC9988346; doi:10.1080/15592294.2023.2183339)
Supplement: Supplemental Material [file KEPI_A_2183339_SM3491.zip › Supplementary files/Table S3 (1).xlsx]

## Sheet: Sheet1
Table S3. Results of sequencing data quality
Sample		Read number of raw data	Raw data base (G)	Read number of clean data	Clean data base (G)	Valid ratio of reads (%)	Q20 (%)	Q30 (%)	GC content (%)
H	H1	68642950	10.3	48005262	3.73	69.93	80.96	72.17	42.5
	H2	85653378	12.85	60555624	4.47	70.7	86.46	74.15	43.5
	H3	84336484	12.65	58526978	4.5	69.4	81.81	72.06	42.5
L	L1	51139510	7.67	33479794	3.03	65.47	70.81	65.78	40
	L2	67785430	10.17	46504142	4.03	68.6	77.28	72.41	38
	L3	79349352	11.9	55986662	4.44	70.56	76.95	75.09	33.5
