# Supplementary material for: Coordinated alternation of DNA methylation and alternative splicing of PBRM1 affect bovine sperm structure and motility
Source: Epigenetics. 2023 Mar 3;18(1):2183339. doi: 10.1080/15592294.2023.2183339 (PMC9988346; doi:10.1080/15592294.2023.2183339)
Supplement: Supplemental Material [file KEPI_A_2183339_SM3491.zip › Supplementary files/Table S4.xlsx]

## Sheet: Sheet1
Table S4 genome alignment results of sequencing data
Sample	Total reads	Mapped reads	Mapping rate, %	BS conversion rate,%
H1	48005262	15714426	32.73	99.05
H2	60555624	19469576	32.15	98.42
H3	58526978	18644682	31.86	98.58
L1	33479794	12608966	37.66	97.61
L2	46504142	19088072	41.05	98.68
L3	55986662	18514722	33.07	97.67
