# Supplementary material for: Coordinated alternation of DNA methylation and alternative splicing of PBRM1 affect bovine sperm structure and motility
Source: Epigenetics. 2023 Mar 3;18(1):2183339. doi: 10.1080/15592294.2023.2183339 (PMC9988346; doi:10.1080/15592294.2023.2183339)
Supplement: Supplemental Material [file KEPI_A_2183339_SM3491.zip › Supplementary files/Table S5.xlsx]

## Sheet: Sheet1
Table S5. Significantly differentially methylated regions in gene (|log2(fold change)| ≥ 1, p < 0.05)
Index1	Index2	Chr	Strand	Start	End	Gene	Gene_Info1	Gene_Info2	Gene_Info3	CGI_Info1	CGI_Info2	H_5mC ratio, %	L_5mC ratio, %	Log2(fold change)	Raw p value	Methylation level	Significant
6921	144644	chr22	+	48830591	48830747	PBRM1	exon	internal	NA	NA	NA	74.01	0	Inf	0.000754	hypermethylation	yes
6975	145798	chr22	+	51943769	51943796	CSPG5	exon	first	NA	CGI	intergenic	47.62	19.05	1.32193	0.0161112	hypermethylation	yes
6854	143027	chr22	+	13888184	13888405	CTNNB1	exon	internal	NA	NA	NA	39.4433	0	Inf	0.000334	hypermethylation	yes
3228	68420	chr16	+	2097810	2097971	MDM4	exon	internal	NA	NA	NA	30.6667	0	Inf	0.000164	hypermethylation	yes
7799	161829	chr24	-	37757684	37757773	MYOM1	exon	internal	NA	NA	NA	29.41	9.8	1.58496	6.66e-16	hypermethylation	yes
5064	103639	chr19	+	37631959	37632103	SPOP	exon	internal	NA	NA	NA	28.28	0	Inf	0.00147602	hypermethylation	yes
2551	54720	chr14	+	48630897	48631069	EXT1	exon	internal	NA	NA	NA	26.83	0	Inf	3.02e-05	hypermethylation	yes
2774	59231	chr15	+	18230043	18230182	ATM	exon	internal	NA	NA	NA	26.6667	0	Inf	5.35e-05	hypermethylation	yes
9893	205515	chr3	-	16358126	16358193	UBAP2L	exon	first	NA	CGI	intergenic	25.64	12.8167	1	0.045345	hypermethylation	yes
13763	286274	chrX	-	96048613	96048700	KDM5C	intron	internal	NA	NA	NA	24.56	0	Inf	0.00323159	hypermethylation	yes
36	767	chr1	+	36985896	36986232	EPHA3	exon	internal	NA	NA	NA	22.59	0	Inf	0.000204	hypermethylation	yes
12296	255872	chr7	-	5104446	5104549	ARRDC2	exon	internal	NA	CGI shore	intergenic	22.55	0	Inf	3.02e-05	hypermethylation	yes
7724	160078	chr24	+	43112933	43113006	GNAL	exon	internal	NA	NA	NA	22.2233	11.11	1	8.88e-16	hypermethylation	yes
11350	235880	chr5	-	76276840	76276889	MFNG	exon	internal	NA	NA	NA	21.43	7.14	1.58496	0.0345369	hypermethylation	yes
6717	140300	chr21	-	27617127	27617254	STARD5	exon	first	NA	CGI	intergenic	20.9533	7.61667	1.45943	0.0119328	hypermethylation	yes
10329	214712	chr4	+	77548402	77548493	DDX56	exon	internal	NA	NA	NA	20.6367	6.34667	1.70044	0.0064911	hypermethylation	yes
7458	155181	chr23	-	7301019	7301073	COL11A2	exon	internal	NA	NA	NA	20	6.67	1.58496	0.0345369	hypermethylation	yes
4360	91014	chr18	+	53066528	53066615	CLPTM1	exon	first	NA	CGI	intergenic	18.84	5.8	1.70044	0.0465074	hypermethylation	yes
12085	251543	chr7	+	26902965	26903091	FBN2	exon	internal	NA	NA	NA	18.75	9.37667	1	0.0458069	hypermethylation	yes
1259	28103	chr11	+	74444071	74444202	ADCY3	exon	internal	NA	NA	NA	18.63	0	Inf	6.35e-05	hypermethylation	yes
2300	49612	chr13	-	45515412	45515559	PFKP	exon	internal	NA	CGI	intergenic	17.8867	6.50667	1.45943	0.0019394	hypermethylation	yes
12078	251257	chr7	+	22875272	22875459	8-Sep	exon	internal	NA	NA	NA	17.8167	0	Inf	0.000131	hypermethylation	yes
9979	207369	chr3	-	33799725	33799790	LOC615514	exon	internal	NA	NA	NA	17.6467	7.84	1.16993	0.0255194	hypermethylation	yes
1350	30491	chr11	+	104501057	104501213	ADAMTSL2	exon	internal	NA	CGI	intragenic	17.4233	0	Inf	1.34e-05	hypermethylation	yes
12323	256391	chr7	-	9170080	9170166	CCDC105	intron	internal	NA	NA	NA	17.39	8.7	1	0.0450508	hypermethylation	yes
5607	115329	chr19	-	48624948	48625020	LIMD2	intron	last	NA	CGI shore	intergenic	17.2	4.30333	2	0.0192746	hypermethylation	yes
11338	235689	chr5	-	75114934	75115056	MYH9	exon	internal	NA	NA	NA	16.67	6.86	1.28011	0.0165158	hypermethylation	yes
9503	197215	chr3	+	19841004	19841062	CERS2	exon	internal	NA	NA	NA	16.6667	6.25	1.41504	0.019012	hypermethylation	yes
8086	167679	chr25	+	42034627	42034674	MICALL2	exon	internal	NA	CGI	intragenic	16.6667	0	Inf	0.000272	hypermethylation	yes
11972	248925	chr7	+	13790934	13791115	DNASE2	exon	internal	NA	CGI	intergenic	16.3533	7.54667	1.11548	0.0404448	hypermethylation	yes
5977	123898	chr2	+	132582977	132583113	KIF17	exon	internal	NA	NA	NA	16.24	0	Inf	5.33e-05	hypermethylation	yes
8290	171882	chr25	-	36324856	36324944	TRIP6	intron	internal	NA	NA	NA	15.8733	7.93333	1	0.045345	hypermethylation	yes
5597	115092	chr19	-	45419973	45420202	PLCD3	exon	internal	NA	CGI	intergenic	15.6367	7.40667	1.078	0.00647845	hypermethylation	yes
6229	130334	chr2	-	126992438	126992475	PIGV	exon	first	NA	CGI	intergenic	15.15	0	Inf	0.000754	hypermethylation	yes
8109	168139	chr25	-	749068	749218	LMF1	exon	internal	NA	NA	NA	15.08	4.76	1.66297	0.0140224	hypermethylation	yes
12736	265185	chr8	+	70373840	70373887	SORBS3	exon	internal	NA	NA	NA	14.5833	6.25	1.22239	0.0256943	hypermethylation	yes
13654	284211	chrX	-	40322142	40322740	FLNA	exon	internal	NA	CGI	intragenic	14.2633	4.64	1.62015	0.0474878	hypermethylation	yes
5923	122866	chr2	+	123369329	123369464	LAPTM5	exon	internal	NA	NA	NA	13.89	6.25	1.152	0.0303458	hypermethylation	yes
1106	24667	chr11	+	10088733	10088870	LOXL3	exon	internal	NA	NA	NA	13.79	6.9	1	0.0450508	hypermethylation	yes
9046	187892	chr29	+	41072994	41073055	FADS2	exon	internal	NA	NA	NA	13.7233	5.88	1.22239	0.0256943	hypermethylation	yes
12266	255327	chr7	-	1418693	1418921	LTC4S	intron	last	NA	CGI	intergenic	13.4433	5.91333	1.18442	0.0258249	hypermethylation	yes
2185	47038	chr13	+	74092649	74092713	STK4	exon	first	NA	CGI	intragenic	13.3333	5	1.41504	0.019012	hypermethylation	yes
13175	274928	chr9	+	97708404	97708575	IGF2R	exon	internal	NA	CGI shore	intragenic	12.4167	0	Inf	6.35e-05	hypermethylation	yes
11198	233068	chr5	-	30690220	30690346	PRPH	exon	internal	NA	NA	NA	12.4	2.33	2.41504	0.0195861	hypermethylation	yes
9259	192325	chr29	-	40496679	40496808	VWCE	exon	internal	NA	NA	NA	12.2833	4.38333	1.48543	0.0342235	hypermethylation	yes
5483	112831	chr19	-	37205770	37205869	ITGA3	exon	internal	NA	NA	NA	12.22	5.55667	1.1375	0.0252682	hypermethylation	yes
3839	80936	chr17	+	74329019	74329194	LZTR1	exon	internal	NA	NA	NA	12.07	5.74667	1.07039	0.0208921	hypermethylation	yes
2083	44962	chr13	+	54345094	54345185	SAMD10	exon	first	NA	CGI	intragenic	12	4	1.58496	0.0345369	hypermethylation	yes
12242	254650	chr7	+	83554315	83554365	CKMT2	exon	first	NA	CGI	promoter	11.9067	0	Inf	0.000272	hypermethylation	yes
9078	188489	chr29	+	43267627	43267699	RPS6KA4	exon	internal	NA	CGI shore	intergenic	11.7633	25.49	-1.11548	0.0255438	hypomethylation	yes
10725	223378	chr5	+	30320681	30320807	FMNL3	exon	first	NA	NA	NA	11.6667	3.33333	1.80735	0.0372513	hypermethylation	yes
9017	187381	chr29	+	30073042	30073082	ST3GAL4	exon	first	NA	CGI	intergenic	11.6667	0	Inf	0.000654	hypermethylation	yes
5371	110222	chr19	-	25713102	25713282	SMTNL2	exon	internal	NA	NA	NA	11.6433	3.17333	1.87447	0.011851	hypermethylation	yes
8804	182757	chr28	+	27063497	27063631	ADAMTS14	exon	internal	NA	NA	NA	11.46	5.20667	1.1375	0.0252682	hypermethylation	yes
7998	165853	chr25	+	27718101	27718232	ITGAD	exon	internal	NA	NA	NA	11.11	0	Inf	5.35e-05	hypermethylation	yes
9864	204939	chr3	-	14538439	14538481	TSACC	exon	first	NA	CGI	intergenic	11.11	0	Inf	0.000272	hypermethylation	yes
1383	31110	chr11	-	2368103	2368285	SNRNP200	exon	first	NA	CGI	intergenic	10.69	3.77667	1.5025	0.000802	hypermethylation	yes
9306	193507	chr29	-	43960351	43960478	CDCA5	exon	first	NA	CGI	intergenic	10.4767	3.81	1.45943	0.0396193	hypermethylation	yes
7302	152292	chr23	+	16602165	16602298	PPP2R5D	exon	first	NA	NA	NA	10.4767	0	Inf	0.00243642	hypermethylation	yes
9661	200779	chr3	+	87841717	87841811	JUN	intron	first	NA	CGI	intergenic	10.4167	33.33	-1.67807	0.0411953	hypomethylation	yes
11728	243545	chr6	-	14454166	14454378	AP1AR	exon	first	NA	CGI	intergenic	10.3867	3.28	1.66297	0.00192655	hypermethylation	yes
760	17207	chr10	+	81593974	81594123	PLEKHD1	exon	first	NA	CGI	intergenic	10.1467	5.07	1	0.0197475	hypermethylation	yes
12075	251193	chr7	+	22735761	22735869	AP3D1	exon	internal	NA	NA	NA	10	0	Inf	0.000494	hypermethylation	yes
2128	45816	chr13	+	62882676	62882768	BPIFB6	exon	internal	NA	NA	NA	10	0	Inf	0.000164	hypermethylation	yes
1416	31671	chr11	-	12913183	12913272	DYSF	exon	internal	NA	NA	NA	9.87667	0	Inf	0.000272	hypermethylation	yes
9751	202681	chr3	+	110050117	110050221	OSCP1	exon	internal	NA	NA	NA	9.87667	4.93667	1	8.88e-16	hypermethylation	yes
12352	257240	chr7	-	16238857	16239543	KEAP1	exon	internal	NA	CGI	intergenic	9.78	3.70333	1.40054	0.023975	hypermethylation	yes
9709	201940	chr3	+	101813474	101813619	BEST4	intron	last	NA	CGI	intergenic	9.76667	4.02	1.28011	0.0168938	hypermethylation	yes
4659	96293	chr18	-	46703662	46703743	PRODH2	exon	internal	NA	NA	NA	9.67667	3.23	1.58496	0.0345369	hypermethylation	yes
9141	189979	chr29	+	47544380	47544738	CCND1	exon	first	NA	CGI	intergenic	9.56667	4.37333	1.12928	0.00650468	hypermethylation	yes
4830	99049	chr18	-	62343223	62343436	CCDC106	exon	internal	NA	CGI	intergenic	9.52667	2.11667	2.16993	0.0457709	hypermethylation	yes
2643	56667	chr14	-	21054381	21054556	PRKDC	exon	internal	NA	NA	NA	9.52333	3.57333	1.41504	0.0174409	hypermethylation	yes
4829	99028	chr18	-	62331337	62331432	U2AF2	intron	internal	NA	CGI	intergenic	9.52	4.76	1	0.0450508	hypermethylation	yes
4964	101309	chr19	+	26711387	26711537	DHX33	intron	internal	NA	NA	NA	9.43333	4.4	1.09954	0.0475833	hypermethylation	yes
10196	212132	chr3	-	120127597	120127713	MYEOV2	exon	first	NA	CGI	promoter	9.33333	0	Inf	0.000654	hypermethylation	yes
1628	36485	chr11	-	99513679	99513772	SH3GLB2	exon	internal	NA	CGI	intergenic	9.19333	3.45	1.41504	0.019012	hypermethylation	yes
8095	167818	chr25	-	118790	118952	RHBDF1	exon	internal	NA	NA	NA	9.15	3.26667	1.48543	0.0189729	hypermethylation	yes
10681	222598	chr5	+	26877143	26877233	AAAS	intron	internal	NA	NA	NA	9.09	18.1833	-1	0.0450508	hypomethylation	yes
3785	80038	chr17	+	67641644	67642443	ADRBK2	promoter	HCP	Intermediate	NA	NA	9.09	4.55	1	0.0450508	hypermethylation	yes
11986	249221	chr7	+	15876346	15876470	C7H19orf66	exon	first	NA	CGI	intergenic	9.09	3.03	1.58496	0.0141076	hypermethylation	yes
12640	263032	chr8	+	7419509	7419595	CTSB	exon	internal	NA	NA	NA	9.09	18.1833	-1	0.0450508	hypomethylation	yes
12480	259830	chr7	-	40605284	40605474	NHP2	exon	first	NA	CGI	intergenic	9.09	4.24333	1.09954	0.00939198	hypermethylation	yes
7021	146851	chr22	+	60209765	60209857	RUVBL1	exon	internal	NA	CGI shore	intergenic	9.09	19.7	-1.11548	0.048613	hypomethylation	yes
11045	230431	chr5	+	112254821	112255018	SGSM3	exon	internal	NA	NA	NA	9.04667	0	Inf	3.34e-06	hypermethylation	yes
3962	83324	chr17	-	59448758	59448902	RFC5	exon	first	NA	CGI	intergenic	9.02667	3.47333	1.37851	0.0420257	hypermethylation	yes
9305	193470	chr29	-	43925183	43925303	NAALADL1	exon	internal	NA	CGI	intergenic	9.01	2.7	1.73697	0.00625822	hypermethylation	yes
2365	51004	chr13	-	59912442	59912716	TFAP2C	exon	first	NA	CGI	intergenic	8.97333	3.42	1.39232	0.0189796	hypermethylation	yes
464	10127	chr1	-	131990564	131990622	ARMC8	exon	first	NA	CGI	intergenic	8.89	0	Inf	0.000272	hypermethylation	yes
603	13408	chr10	+	21409632	21409736	SLC22A17	exon	internal	NA	NA	NA	8.89	3.33	1.41504	0.019012	hypermethylation	yes
2949	62864	chr15	+	67661745	67662445	PRR5L	promoter	HCP	Proximal	CGI	intergenic	8.84	3.62667	1.2854	0.0206885	hypermethylation	yes
7163	150067	chr22	-	52469326	52469479	DHX30	exon	internal	NA	NA	NA	8.80333	0	Inf	0.000654	hypermethylation	yes
5435	111711	chr19	-	30233109	30233223	MYH3	intron	internal	NA	NA	NA	8.77333	4.38333	1	8.88e-16	hypermethylation	yes
484	10679	chr1	-	140863088	140863147	BRWD1	exon	internal	NA	CGI	intergenic	8.69667	0	Inf	0.000494	hypermethylation	yes
1663	37221	chr11	-	105183349	105183579	CACNA1B	intron	internal	NA	NA	NA	8.67667	2.74	1.66297	0.00192655	hypermethylation	yes
11231	233772	chr5	-	45398674	45399373	RAP1B	promoter	HCP	Proximal	NA	NA	8.56	4.12667	1.05247	0.00238763	hypermethylation	yes
5061	103591	chr19	+	37319926	37319996	LOC100196902	exon	first	NA	NA	NA	8.33333	0	Inf	0.000272	hypermethylation	yes
2813	59910	chr15	+	29804709	29804835	PHLDB1	exon	internal	NA	NA	NA	8.33333	3.33333	1.32193	0.0195673	hypermethylation	yes
12951	269639	chr8	-	76152223	76152279	SMU1	exon	first	NA	CGI	intergenic	8.33333	0	Inf	0.000272	hypermethylation	yes
5324	109096	chr19	-	20610891	20611137	SPAG5	intron	first	NA	NA	NA	8.33333	2.56333	1.70044	0.00205973	hypermethylation	yes
6555	136903	chr21	+	31408631	31408717	HYKK	exon	first	NA	CGI	intergenic	8.33	3.57	1.22239	0.0256943	hypermethylation	yes
1536	34583	chr11	-	72278519	72278659	SNX17	intron	internal	NA	NA	NA	8.33	0	Inf	8.32e-05	hypermethylation	yes
2618	56097	chr14	-	2236249	2236355	MAPK15	exon	internal	NA	CGI	intergenic	8.11	2.7	1.58496	0.0345369	hypermethylation	yes
12948	269566	chr8	-	75636006	75636598	STMN4	exon	last	NA	NA	NA	7.99	3.85667	1.05063	0.0133717	hypermethylation	yes
11996	249467	chr7	+	16415692	16415761	QTRT1	exon	internal	NA	NA	NA	7.93333	0	Inf	0.000272	hypermethylation	yes
13193	275324	chr9	-	14917228	14917525	COL12A1	intron	internal	NA	NA	NA	7.90667	1.69	2.22239	0.0269438	hypermethylation	yes
13237	276121	chr9	-	40930491	40930687	FIG4	exon	internal	NA	NA	NA	7.90667	0	Inf	0.000584	hypermethylation	yes
6517	136104	chr21	+	20840178	20840306	ACAN	exon	internal	NA	NA	NA	7.89333	0	Inf	0.000164	hypermethylation	yes
11085	231310	chr5	+	120028632	120029018	NCAPH2	intron	internal	NA	NA	NA	7.84	16.25	-1.05063	0.0230638	hypomethylation	yes
5401	110834	chr19	-	27624484	27624769	YBX2	exon	internal	NA	NA	NA	7.74333	19.19	-1.30933	0.000591	hypomethylation	yes
11962	248690	chr7	+	12930382	12930463	CCDC130	intron	internal	NA	NA	NA	7.69	16.6633	-1.11548	0.00921314	hypomethylation	yes
1199	26807	chr11	+	48230263	48230385	CHMP3	exon	internal	NA	NA	NA	7.69	19.23	-1.32193	0.0167779	hypomethylation	yes
7957	165052	chr25	+	22964774	22964957	LCMT1	exon	first	NA	NA	NA	7.65333	2.18667	1.80735	0.0175236	hypermethylation	yes
12690	263964	chr8	+	48658281	48658492	GDA	exon	first	NA	CGI	intergenic	7.62667	3.21333	1.24793	0.045035	hypermethylation	yes
4936	100781	chr19	+	21419883	21419968	ANKRD13B	intron	internal	NA	NA	NA	7.61667	0	Inf	8.35e-05	hypermethylation	yes
5776	119168	chr2	+	61821930	61822062	MCM6	exon	first	NA	CGI	intergenic	7.5	2.5	1.58496	0.0345369	hypermethylation	yes
8458	175343	chr26	+	39921717	39921926	GRK5	exon	internal	NA	NA	NA	7.41	22.22	-1.58496	0.00196657	hypomethylation	yes
6199	129756	chr2	-	122087760	122087844	HDAC1	exon	first	NA	CGI	intergenic	7.41	0	Inf	0.000272	hypermethylation	yes
12035	250430	chr7	+	19640061	19640761	RANBP3	promoter	HCP	Proximal	CGI	intergenic	7.32667	2.73333	1.4245	0.0329153	hypermethylation	yes
6678	139506	chr21	-	19222946	19224034	NTRK3	exon	last	NA	NA	NA	7.27333	0	Inf	0.000744	hypermethylation	yes
9883	205239	chr3	-	15591497	15591686	EFNA4	exon	first	NA	CGI	intergenic	7.17667	2.05333	1.80735	0.0237599	hypermethylation	yes
12342	256946	chr7	-	15797568	15797613	COL5A3	exon	internal	NA	NA	NA	7.14	16.67	-1.22239	0.0256943	hypomethylation	yes
9291	193057	chr29	-	43154648	43154783	FERMT3	exon	first	NA	NA	NA	7.14	19.05	-1.41504	0.019012	hypomethylation	yes
571	12633	chr10	+	15743109	15743252	SPESP1	exon	first	NA	CGI	intergenic	7.14	2.38	1.58496	0.0345369	hypermethylation	yes
9270	192620	chr29	-	41661695	41661823	B3GAT3	exon	first	NA	CGI	intergenic	7.09333	3.55	1	0.045345	hypermethylation	yes
5356	109833	chr19	-	23946742	23946815	MNT	exon	first	NA	NA	NA	7.01667	0	Inf	0.000272	hypermethylation	yes
6978	145843	chr22	+	52242566	52242789	CDC25A	exon	first	NA	CGI	intergenic	6.91333	2.84667	1.28011	0.0177469	hypermethylation	yes
13304	277456	chr9	-	84135931	84136630	EPM2A	promoter	HCP	Proximal	CGI	promoter	6.91	2.71	1.3505	0.0399916	hypermethylation	yes
8206	170229	chr25	-	26166358	26166447	CD19	exon	internal	NA	NA	NA	6.89667	0	Inf	0.000494	hypermethylation	yes
3510	74738	chr16	-	42566858	42567079	MFN2	exon	internal	NA	NA	NA	6.87667	1.59	2.11548	0.0190786	hypermethylation	yes
4233	88655	chr18	+	40370765	40371260	POP4	exon	first	NA	NA	NA	6.84333	2.97333	1.20163	0.0473415	hypermethylation	yes
9799	203778	chr3	-	1012532	1012735	MPZL1	exon	first	NA	NA	NA	6.76667	2.41667	1.48543	0.00342386	hypermethylation	yes
11652	242088	chr6	+	90673205	90673376	PF4	exon	first	NA	CGI	intragenic	6.76333	1.45	2.22239	0.0149054	hypermethylation	yes
12551	261132	chr7	-	54371974	54372058	FCHSD1	intron	internal	NA	CGI shore	intragenic	6.67	15.5533	-1.22239	0.0256943	hypomethylation	yes
4464	92913	chr18	+	63421902	63422060	LENG1	exon	first	NA	CGI	intergenic	6.66667	2.5	1.41504	0.019012	hypermethylation	yes
12130	252486	chr7	+	45206241	45206336	GPX4	exon	internal	NA	CGI	intergenic	6.66333	17.7767	-1.41504	0.0217737	hypomethylation	yes
3426	72855	chr16	-	2935952	2936328	KLHDC8A	exon	first	NA	NA	NA	6.61	2.58333	1.35364	0.0396766	hypermethylation	yes
10097	210094	chr3	-	94197734	94197897	ZYG11B	exon	first	NA	CGI	intergenic	6.56	3.28	1	0.0358767	hypermethylation	yes
10631	221588	chr4	-	119080176	119080459	LMBR1	exon	first	NA	CGI	intergenic	6.51667	1.53333	2.08746	0.0117635	hypermethylation	yes
4010	84398	chr17	-	70884145	70884844	NIPSNAP1	promoter	ICP	Proximal	CGI	intergenic	6.51667	3.16667	1.04182	0.030859	hypermethylation	yes
872	19409	chr10	-	20837277	20837361	RNF31	intron	first	NA	CGI	intergenic	6.41333	0	Inf	0.000754	hypermethylation	yes
2883	61555	chr15	+	47420310	47420396	FAM160A2	exon	first	NA	CGI	intergenic	6.41	0	Inf	0.000272	hypermethylation	yes
5483	112869	chr19	-	37220999	37221249	ITGA3	exon	internal	NA	NA	NA	6.39333	2.28333	1.48543	0.0207381	hypermethylation	yes
8741	181478	chr27	-	36959998	36960566	SLC20A2	exon	internal	NA	CGI	intragenic	6.37	2.77667	1.19794	0.0354335	hypermethylation	yes
2727	58288	chr14	-	76269076	76269288	RIPK2	exon	first	NA	CGI	promoter	6.36667	2.99667	1.08746	0.00907006	hypermethylation	yes
1913	41299	chr12	-	36154261	36154331	IFT88	exon	internal	NA	NA	NA	6.34667	0	Inf	0.000272	hypermethylation	yes
13646	283945	chrX	-	39918667	39918814	IDH3G	exon	internal	NA	NA	NA	6.30667	0	Inf	0.000654	hypermethylation	yes
11889	247096	chr6	-	113626708	113627174	NKX3-2	exon	first	NA	CGI	promoter	6.26333	12.75	-1.02554	0.000425	hypomethylation	yes
7900	163807	chr25	+	2994091	2994240	DNASE1	intron	internal	NA	NA	NA	6.25	2.08	1.58496	0.0345369	hypermethylation	yes
9405	195187	chr3	+	8505647	8505864	F11R	intron	internal	NA	NA	NA	6.25	3.12	1	0.0450508	hypermethylation	yes
1544	34809	chr11	-	72526285	72526426	KHK	intron	internal	NA	NA	NA	6.25	12.5	-1	0.0486203	hypomethylation	yes
8314	172304	chr25	-	37352085	37352884	ZSCAN25	promoter	HCP	Intermediate	NA	NA	6.22667	2.81	1.14684	0.0227356	hypermethylation	yes
4928	100627	chr19	+	20717889	20717969	NEK8	exon	internal	NA	NA	NA	6.17333	0	Inf	0.000272	hypermethylation	yes
7035	147121	chr22	-	7023879	7024066	CMTM6	exon	first	NA	NA	NA	6.15667	3.08	1	0.0358767	hypermethylation	yes
3572	75944	chr16	-	53309738	53309873	EFHD2	exon	internal	NA	NA	NA	6.13667	2.63	1.22239	0.0256943	hypermethylation	yes
9137	189834	chr29	+	46211547	46212247	TCIRG1	promoter	ICP	Proximal	CGI	intergenic	6.11667	2.90667	1.074	0.0280146	hypermethylation	yes
8220	170538	chr25	-	26467746	26468445	PPP4C	promoter	HCP	Proximal	NA	NA	6.10667	2.80667	1.12199	0.0291392	hypermethylation	yes
5648	116359	chr19	-	54426112	54426743	PGS1	intron	internal	NA	CGI	intergenic	6.09333	2.37333	1.36257	0.0458528	hypermethylation	yes
4430	92345	chr18	+	57315601	57315674	ACPT	intron	last	NA	CGI	intergenic	6.06333	0	Inf	0.000272	hypermethylation	yes
3331	70571	chr16	+	52211001	52211075	NADK	intron	internal	NA	NA	NA	6.06333	0	Inf	0.000272	hypermethylation	yes
12428	258744	chr7	-	22686566	22687265	PLEKHJ1	promoter	HCP	Proximal	CGI	intergenic	6.02	2.47	1.2854	0.0356817	hypermethylation	yes
9141	189978	chr29	+	47544180	47544880	CCND1	promoter	HCP	Proximal	CGI	intergenic	5.97333	2.64	1.17834	0.00955958	hypermethylation	yes
12123	252258	chr7	+	45016233	45016329	PTBP1	exon	first	NA	CGI	promoter	5.95	0	Inf	0.000272	hypermethylation	yes
5328	109214	chr19	-	20701731	20701951	RAB34	intron	first	NA	NA	NA	5.93667	1.82667	1.70044	0.0163381	hypermethylation	yes
8762	181780	chr28	+	5711673	5712373	MAP10	promoter	HCP	Proximal	CGI	intergenic	5.93333	2.82333	1.07039	0.0316603	hypermethylation	yes
5057	103545	chr19	+	37102852	37102960	COL1A1	exon	internal	NA	NA	NA	5.88	0	Inf	0.00108506	hypermethylation	yes
4516	93862	chr18	-	10403585	10403710	MBTPS1	exon	internal	NA	NA	NA	5.88	19.6067	-1.73697	0.0424977	hypomethylation	yes
7828	162431	chr24	-	57332774	57333473	FECH	promoter	HCP	Proximal	CGI	intergenic	5.87333	2.59	1.18057	0.0398955	hypermethylation	yes
10162	211466	chr3	-	107227383	107227625	MACF1	exon	internal	NA	NA	NA	5.85	1.75	1.73697	0.0377495	hypermethylation	yes
5636	116047	chr19	-	51746123	51746202	HGS	exon	first	NA	CGI	intergenic	5.8	0	Inf	0.000272	hypermethylation	yes
4766	98020	chr18	-	55324032	55324458	LIG1	intron	internal	NA	NA	NA	5.73667	2.87	1	0.0194913	hypermethylation	yes
10678	222520	chr5	+	26681688	26682233	TARBP2	intron	first	NA	NA	NA	5.66333	2.61333	1.11548	0.0359815	hypermethylation	yes
6362	132586	chr20	+	36635643	36635794	GDNF	exon	first	NA	CGI	intergenic	5.64667	2.82333	1	0.045345	hypermethylation	yes
7283	152004	chr23	+	15391990	15392209	FOXP4	exon	first	NA	NA	NA	5.64	12.8233	-1.18442	0.0449625	hypomethylation	yes
54	1093	chr1	+	46542487	46543286	NFKBIZ	promoter	HCP	Intermediate	CGI	intergenic	5.60333	2.72667	1.03953	0.0111147	hypermethylation	yes
2422	52044	chr13	-	74361830	74362244	MATN4	exon	internal	NA	CGI	intergenic	5.59667	2.54667	1.1375	0.00629032	hypermethylation	yes
2737	58557	chr14	-	83433513	83433639	ENPP2	exon	internal	NA	NA	NA	5.55667	11.11	-1	8.88e-16	hypomethylation	yes
2802	59711	chr15	+	29090961	29091040	IL10RA	exon	first	NA	NA	NA	5.55667	0	Inf	0.000272	hypermethylation	yes
4460	92821	chr18	+	63107489	63107578	LENG8	exon	first	NA	CGI	intergenic	5.55667	0	Inf	0.000272	hypermethylation	yes
6548	136791	chr21	+	29342468	29342576	TM2D3	exon	first	NA	CGI	intergenic	5.55667	0	Inf	0.000272	hypermethylation	yes
6841	142769	chr22	+	11822460	11822547	XYLB	exon	internal	NA	NA	NA	5.55667	12.5	-1.16993	0.0255194	hypomethylation	yes
10344	215022	chr4	+	86211497	86211648	ING3	exon	first	NA	CGI	intergenic	5.55333	11.11	-1	0.0409411	hypomethylation	yes
3838	80871	chr17	+	74307786	74308486	AIFM3	promoter	ICP	Proximal	NA	NA	5.51	2.20333	1.32193	0.0463605	hypermethylation	yes
13178	275024	chr9	+	100472067	100472367	QKI	exon	internal	NA	NA	NA	5.44667	0	Inf	0.000333	hypermethylation	yes
2608	55840	chr14	-	1663004	1663127	KIFC2	intron	internal	NA	CGI shore	intergenic	5.42667	2.33	1.22239	0.0256943	hypermethylation	yes
3426	72852	chr16	-	2935828	2936527	KLHDC8A	promoter	HCP	Proximal	NA	NA	5.42333	2.39333	1.18057	0.0372998	hypermethylation	yes
10791	224874	chr5	+	55959728	55960428	CTDSP2	promoter	HCP	Proximal	NA	NA	5.41333	2.42	1.16046	0.000723	hypermethylation	yes
8128	168443	chr25	-	1813867	1814011	ABCA3	exon	internal	NA	NA	NA	5.41	25.2233	-2.22239	0.000564	hypomethylation	yes
4788	98406	chr18	-	56347268	56347365	SLC17A7	intron	internal	NA	NA	NA	5.40667	0	Inf	0.000494	hypermethylation	yes
6167	129040	chr2	-	107976214	107976328	PTPRN	exon	internal	NA	CGI shore	intergenic	5.38	0	Inf	0.000754	hypermethylation	yes
12016	250002	chr7	+	17900767	17901467	SNAPC2	promoter	HCP	Proximal	CGI	intergenic	5.37667	2.15333	1.32193	0.00279685	hypermethylation	yes
9273	192683	chr29	-	41693134	41693833	LBHD1	promoter	HCP	Proximal	CGI	intergenic	5.37	2.21	1.28011	0.0229685	hypermethylation	yes
10069	209419	chr3	-	82315655	82316000	PGM1	exon	first	NA	CGI	intergenic	5.35667	2.08667	1.36257	0.0309589	hypermethylation	yes
9524	197648	chr3	+	21579799	21579949	ITGA10	intron	internal	NA	NA	NA	5.33333	12	-1.16993	0.0255194	hypomethylation	yes
11643	241866	chr6	+	87819198	87819898	RUFY3	promoter	HCP	Proximal	CGI	intergenic	5.29333	2.14667	1.30256	0.0332791	hypermethylation	yes
10452	217520	chr4	-	13963758	13963932	SHFM1	exon	first	NA	CGI	intergenic	5.26333	13.1533	-1.32193	0.00899839	hypomethylation	yes
5099	104280	chr19	+	41098822	41098998	CASC3	intron	internal	NA	NA	NA	5.20667	0	Inf	0.000272	hypermethylation	yes
1676	37547	chr11	-	106328288	106328428	MAMDC4	intron	internal	NA	NA	NA	5.18333	2.22	1.22239	0.0256943	hypermethylation	yes
4298	89700	chr18	+	48451832	48452219	PSMD8	exon	first	NA	CGI	intergenic	5.17333	1.43333	1.848	0.0485079	hypermethylation	yes
10678	222533	chr5	+	26686052	26686254	TARBP2	exon	internal	NA	NA	NA	5.17	0	Inf	0.00192655	hypermethylation	yes
9127	189641	chr29	+	45873405	45873499	SSH3	exon	internal	NA	CGI shore	intergenic	5.13	11.5367	-1.16993	0.0089715	hypomethylation	yes
12024	250159	chr7	+	18958339	18958514	SH2D3A	exon	internal	NA	CGI	intergenic	5.12667	0	Inf	0.000824	hypermethylation	yes
9146	190170	chr29	+	48975228	48975983	NADSYN1	intron	internal	NA	CGI	intragenic	5.10667	1.43667	1.83007	0.00501355	hypermethylation	yes
13189	275211	chr9	-	10300577	10301177	B3GAT2	exon	first	NA	CGI	intergenic	5.09667	1.51667	1.75002	0.0408601	hypermethylation	yes
5653	116470	chr19	-	55665248	55665947	MFSD11	promoter	HCP	Proximal	CGI	intergenic	5.07333	2.46333	1.04182	0.000971	hypermethylation	yes
1950	42098	chr12	-	88899271	88899385	COL4A1	exon	internal	NA	NA	NA	5.05	0	Inf	0.000272	hypermethylation	yes
2204	47342	chr13	+	75411418	75411509	PCIF1	intron	internal	NA	NA	NA	5.05	11.11	-1.1375	0.00872242	hypomethylation	yes
8710	180870	chr27	-	15491303	15492105	FAT1	exon	internal	NA	CGI	intergenic	5.02667	13.5067	-1.42531	0.00511899	hypomethylation	yes
9601	199303	chr3	+	49587268	49587509	ABCA4	exon	internal	NA	NA	NA	5	11.11	-1.152	0.0303458	hypomethylation	yes
236	5013	chr1	+	145769858	145770558	PFKL	promoter	ICP	Proximal	CGI	intergenic	4.98	2.11	1.23704	0.026776	hypermethylation	yes
7118	149236	chr22	-	48895360	48895456	STAB1	exon	internal	NA	NA	NA	4.93667	0	Inf	0.000272	hypermethylation	yes
10791	224875	chr5	+	55959928	55960269	CTDSP2	exon	first	NA	NA	NA	4.88	1.62667	1.58496	0.0138233	hypermethylation	yes
11434	237491	chr5	-	105218725	105219925	NTF3	promoter	HCP	Distal	CGI	intergenic	4.86667	0.62	2.96963	0.0325028	hypermethylation	yes
1416	31670	chr11	-	12912945	12913182	DYSF	intron	internal	NA	NA	NA	4.85	0	Inf	0.000272	hypermethylation	yes
5362	109923	chr19	-	24972898	24973177	TAX1BP3	intron	last	NA	NA	NA	4.83333	1.93333	1.32193	0.0161112	hypermethylation	yes
11388	236506	chr5	-	95568130	95568807	H2AFJ	exon	first	NA	NA	NA	4.81333	1.67	1.53051	0.0163394	hypermethylation	yes
9311	193569	chr29	-	44238966	44239280	SLC25A45	intron	internal	NA	NA	NA	4.81333	1.48	1.70044	0.0465074	hypermethylation	yes
6028	125512	chr2	-	19705915	19706019	HNRNPA3	exon	first	NA	CGI	intergenic	4.76333	0	Inf	0.000754	hypermethylation	yes
12255	254947	chr7	+	98445837	98445995	CAST	exon	first	NA	NA	NA	4.76	2.04	1.22239	0.0256943	hypermethylation	yes
6935	144882	chr22	+	50320205	50320328	CISH	exon	first	NA	CGI	intergenic	4.76	2.04	1.22239	0.0256943	hypermethylation	yes
726	16156	chr10	+	68238010	68238108	KTN1	exon	first	NA	CGI	intergenic	4.76	0	Inf	0.000272	hypermethylation	yes
11209	233257	chr5	-	33339620	33339729	PCED1B	exon	first	NA	NA	NA	4.76	0	Inf	0.000272	hypermethylation	yes
8333	172791	chr25	-	39517907	39518020	SLC29A4	intron	internal	NA	NA	NA	4.76	10.3167	-1.11548	0.00919807	hypomethylation	yes
2579	55256	chr14	+	69145029	69145729	TSPYL5	promoter	ICP	Proximal	CGI	intragenic	4.73	2.03	1.22239	0.00952551	hypermethylation	yes
3125	66221	chr15	-	52983608	52984307	PDE2A	promoter	HCP	Proximal	CGI	intergenic	4.7	2.05333	1.19265	0.00688103	hypermethylation	yes
1565	35259	chr11	-	78465918	78466617	RHOB	promoter	HCP	Proximal	CGI	intergenic	4.7	2.34667	1	0.0395653	hypermethylation	yes
3124	66154	chr15	-	52803687	52804386	CLPB	promoter	HCP	Proximal	CGI	intergenic	4.69	2.25333	1.05445	0.0108094	hypermethylation	yes
3737	79221	chr17	+	60416956	60417656	HRK	promoter	HCP	Proximal	NA	NA	4.68333	1.93	1.28011	0.0352964	hypermethylation	yes
1321	29732	chr11	+	99462811	99463511	NUP188	promoter	HCP	Proximal	CGI	intragenic	4.68333	2.20333	1.08746	0.00931808	hypermethylation	yes
4233	88653	chr18	+	40370565	40371265	POP4	promoter	HCP	Proximal	NA	NA	4.67667	2.03333	1.20163	0.0473415	hypermethylation	yes
12314	256230	chr7	-	6288199	6288317	TMEM38A	exon	internal	NA	NA	NA	4.65	10.0767	-1.11548	0.00921314	hypomethylation	yes
503	11034	chr1	-	145812814	145813513	C1H21orf2	promoter	ICP	Proximal	CGI	intergenic	4.61	1.53333	1.58496	0.039391	hypermethylation	yes
11989	249271	chr7	+	15998423	15998523	MRPL4	exon	first	NA	CGI	intergenic	4.6	0	Inf	0.000272	hypermethylation	yes
200	4093	chr1	+	123322267	123322967	PLOD2	promoter	HCP	Proximal	CGI	intergenic	4.59667	1.91667	1.26303	0.00870029	hypermethylation	yes
6164	128951	chr2	-	107901917	107902716	ATG9A	promoter	HCP	Intermediate	CGI	intergenic	4.59333	2.07667	1.14684	0.0450822	hypermethylation	yes
2975	63528	chr15	+	78447667	78447774	SLC39A13	intron	internal	NA	CGI shore	intergenic	4.57333	0	Inf	8.32e-05	hypermethylation	yes
8250	170989	chr25	-	28007263	28007354	PHKG1	exon	internal	NA	NA	NA	4.55	12.1233	-1.41504	0.019012	hypomethylation	yes
9788	203554	chr3	+	120862485	120863315	PPP1R7	intron	internal	NA	CGI	intergenic	4.54667	0	Inf	1.01e-05	hypermethylation	yes
1523	34300	chr11	-	69617986	69618685	LBH	promoter	HCP	Proximal	CGI	intergenic	4.50667	2.09333	1.10692	0.0404962	hypermethylation	yes
4832	99068	chr18	-	62473176	62473921	NAT14	intron	first	NA	CGI	intergenic	4.50667	2.09333	1.10692	0.00452133	hypermethylation	yes
4207	88125	chr18	+	35340366	35340723	C18H16orf86	intron	internal	NA	NA	NA	4.49333	2.25	1	0.0450508	hypermethylation	yes
10071	209478	chr3	-	82544685	82545384	ALG6	promoter	HCP	Proximal	CGI	intergenic	4.46667	2.07333	1.10692	0.0472664	hypermethylation	yes
13683	284704	chrX	-	57926232	57926931	RAB9B	promoter	HCP	Proximal	CGI	promoter	4.45667	1.06667	2.05889	0.0117227	hypermethylation	yes
3880	81527	chr17	-	13364601	13364711	ABCE1	exon	first	NA	NA	NA	4.44333	0	Inf	0.000272	hypermethylation	yes
7016	146714	chr22	+	59648372	59649072	EFCC1	promoter	HCP	Proximal	CGI	intergenic	4.44	2.15333	1.04439	0.0477697	hypermethylation	yes
1349	30452	chr11	+	104408032	104408732	CACFD1	promoter	HCP	Proximal	CGI	intragenic	4.42333	1.52	1.54057	0.0350719	hypermethylation	yes
8336	172855	chr25	-	39740521	39740662	AP5Z1	exon	internal	NA	NA	NA	4.4	0	Inf	8.32e-05	hypermethylation	yes
5376	110284	chr19	-	26253580	26254723	WSCD1	exon	last	NA	NA	NA	4.38333	8.76667	-1	0.0100899	hypomethylation	yes
6241	130535	chr2	-	127568988	127569229	PDIK1L	exon	first	NA	CGI	intergenic	4.37667	2.02	1.11548	0.0468508	hypermethylation	yes
9790	203592	chr3	+	121099058	121099565	BOK	intron	first	NA	CGI	promoter	4.34333	1.90667	1.18442	0.033766	hypermethylation	yes
10093	209969	chr3	-	93624935	93625634	CPT2	promoter	ICP	Proximal	CGI	intergenic	4.33667	1.9	1.19265	0.00641651	hypermethylation	yes
1048	23297	chr10	-	86198068	86198286	LTBP2	intron	internal	NA	NA	NA	4.31333	1.57	1.45943	0.0195322	hypermethylation	yes
4055	85334	chr17	-	74715334	74716033	C17H22orf39	promoter	HCP	Proximal	CGI	intergenic	4.31	1.72333	1.32193	0.0405433	hypermethylation	yes
13230	276010	chr9	-	37026470	37026572	MARCKS	exon	first	NA	NA	NA	4.30333	12.9	-1.58496	0.0337833	hypomethylation	yes
9030	187601	chr29	+	37854104	37854381	TMEM132A	exon	internal	NA	CGI	intergenic	4.29	8.58	-1	0.0200938	hypomethylation	yes
2336	50481	chr13	-	54519003	54519403	ZGPAT	intron	first	NA	CGI	intergenic	4.28	0.92	2.22239	0.0269438	hypermethylation	yes
6379	133001	chr20	+	56294179	56294978	MYO10	promoter	HCP	Intermediate	CGI	intergenic	4.27333	1.56667	1.44746	0.0438082	hypermethylation	yes
7957	165051	chr25	+	22964574	22965274	LCMT1	promoter	ICP	Proximal	NA	NA	4.25667	1.06333	2	0.0190775	hypermethylation	yes
4462	92875	chr18	+	63404104	63404465	MBOAT7	exon	internal	NA	CGI	intergenic	4.25333	1.34	1.66297	0.0490968	hypermethylation	yes
1702	37948	chr12	+	14688829	14689284	SERP2	exon	last	NA	NA	NA	4.20333	9.01	-1.09954	0.00939198	hypomethylation	yes
9556	198323	chr3	+	29624790	29624991	AP4B1	intron	first	NA	CGI	intergenic	4.16667	0	Inf	0.000494	hypermethylation	yes
10401	216252	chr4	+	107506416	107506563	CASP2	intron	internal	NA	NA	NA	4.16667	1.79	1.22239	0.0256943	hypermethylation	yes
7185	150460	chr22	-	56290687	56290874	VGLL4	exon	first	NA	CGI shore	intergenic	4.16667	0	Inf	0.000272	hypermethylation	yes
13753	286051	chrX	-	92305236	92305322	PRICKLE3	exon	internal	NA	CGI shore	intragenic	4.16333	0	Inf	0.000272	hypermethylation	yes
5172	105778	chr19	+	51385002	51386865	FASN	intron	first	NA	CGI	intergenic	4.16	2.08	1	0.0465469	hypermethylation	yes
485	10694	chr1	-	140912885	140913213	HMGN1	intron	first	NA	CGI	intergenic	4.13333	1.65333	1.32193	0.0175581	hypermethylation	yes
9328	193864	chr29	-	45042279	45042978	BRMS1	promoter	HCP	Proximal	CGI	intergenic	4.12667	1.58667	1.37851	0.0177058	hypermethylation	yes
10883	227118	chr5	+	73304829	73305383	FAM222A	exon	last	NA	CGI	intergenic	4.11333	1.95	1.078	0.0267956	hypermethylation	yes
4853	99339	chr18	-	65827134	65827422	A1BG	exon	internal	NA	CGI	intergenic	4.08667	1.57333	1.37851	0.0420257	hypermethylation	yes
9490	196949	chr3	+	19008530	19009043	RORC	exon	internal	NA	NA	NA	4.08667	1.84	1.152	0.00354037	hypermethylation	yes
4148	86951	chr18	+	23861806	23862063	LPCAT2	exon	first	NA	NA	NA	4.07333	0	Inf	0.000432	hypermethylation	yes
11082	231254	chr5	+	119782884	119783689	SELO	intron	internal	NA	CGI	intergenic	4.06	1.96667	1.04439	0.00810222	hypermethylation	yes
7289	152077	chr23	+	15803610	15804392	TAF8	intron	first	NA	NA	NA	4.05	0.773333	2.39232	0.0175412	hypermethylation	yes
8101	167975	chr25	-	368900	369289	TMEM8A	intron	internal	NA	NA	NA	4.04	9.42667	-1.22239	0.0266204	hypomethylation	yes
4060	85432	chr17	-	74932568	74933308	ARVCF	exon	first	NA	NA	NA	4.03	2.02	1	0.0284126	hypermethylation	yes
12255	254997	chr7	+	98560300	98560784	CAST	intron	internal	NA	NA	NA	3.98667	8.83	-1.14684	0.0263294	hypomethylation	yes
3807	80370	chr17	+	71754943	71755742	C17H5orf52	promoter	HCP	Intermediate	NA	NA	3.96333	1.98	1	0.033986	hypermethylation	yes
8149	168918	chr25	-	4084708	4085637	NAGPA	intron	internal	NA	NA	NA	3.95667	1.66333	1.24793	0.0488977	hypermethylation	yes
200	4094	chr1	+	123322467	123322939	PLOD2	exon	first	NA	CGI	intergenic	3.93	0.933333	2.07039	0.0496101	hypermethylation	yes
11930	248053	chr7	+	4669253	4669953	ISYNA1	promoter	HCP	Proximal	CGI	intergenic	3.92	1.54	1.34792	0.00775492	hypermethylation	yes
12266	255331	chr7	-	1419174	1419279	LTC4S	intron	internal	NA	CGI	intergenic	3.92	10.78	-1.45943	0.0341343	hypomethylation	yes
10407	216623	chr4	+	113489823	113489974	SSPO	exon	internal	NA	NA	NA	3.92	0	Inf	0.000494	hypermethylation	yes
2528	54196	chr14	+	32698360	32699159	RRS1	promoter	HCP	Intermediate	CGI	promoter	3.91333	1.41	1.47393	0.0104467	hypermethylation	yes
9147	190190	chr29	+	49202154	49202854	CARS	promoter	HCP	Proximal	CGI	promoter	3.89667	1.55667	1.32193	0.00909603	hypermethylation	yes
8221	170558	chr25	-	26473457	26473584	ALDOA	exon	internal	NA	NA	NA	3.87667	0	Inf	0.000272	hypermethylation	yes
6458	134808	chr20	-	26278615	26279244	PELO	exon	last	NA	CGI shore	intergenic	3.85333	1.58667	1.28011	0.0422572	hypermethylation	yes
11710	243254	chr6	+	109698013	109698093	FGFR3	intron	internal	NA	CGI	intragenic	3.85	8.97333	-1.22239	0.0256943	hypomethylation	yes
13371	278745	chrX	+	13452405	13452628	OCRL	exon	first	NA	CGI	promoter	3.84667	1.70667	1.16993	0.0255194	hypermethylation	yes
12296	255877	chr7	-	5105431	5106130	ARRDC2	promoter	HCP	Proximal	CGI	intergenic	3.83	1.13667	1.75489	0.0455039	hypermethylation	yes
11	257	chr1	+	2204695	2205395	C1H21orf59	promoter	ICP	Proximal	NA	NA	3.83	1.70333	1.16993	0.0479742	hypermethylation	yes
1651	37006	chr11	-	103916153	103916852	SDCCAG3	promoter	HCP	Proximal	CGI	intergenic	3.82	1.84667	1.05063	0.0410367	hypermethylation	yes
4298	89699	chr18	+	48451632	48452332	PSMD8	promoter	HCP	Proximal	CGI	intergenic	3.78	0.86	2.1375	0.0253269	hypermethylation	yes
11269	234456	chr5	-	57393412	57393709	COQ10A	exon	first	NA	NA	NA	3.77	1.74	1.11548	0.00919807	hypermethylation	yes
9341	194082	chr29	-	46035034	46035344	CDK2AP2	intron	first	NA	CGI	intergenic	3.74667	1.87	1	0	hypermethylation	yes
203	4180	chr1	+	127132777	127133081	PCOLCE2	exon	first	NA	CGI	intergenic	3.74	1.86667	1	0	hypermethylation	yes
1359	30651	chr11	+	106229917	106229987	CLIC3	intron	internal	NA	CGI shore	intragenic	3.70667	0	Inf	0.000272	hypermethylation	yes
5154	105362	chr19	+	47738530	47738770	MRC2	intron	internal	NA	NA	NA	3.70667	8.79333	-1.24793	0.00988741	hypomethylation	yes
11561	239876	chr6	+	26105624	26105875	DNAJB14	intron	first	NA	CGI	intergenic	3.70333	1.68333	1.1375	0.0249599	hypermethylation	yes
12052	250767	chr7	+	21136705	21136916	MAP2K2	exon	internal	NA	NA	NA	3.70333	0	Inf	0.000494	hypermethylation	yes
998	22279	chr10	-	65843435	65843827	FERMT2	intron	first	NA	CGI	intergenic	3.67	7.34333	-1	0.0248926	hypomethylation	yes
8289	171860	chr25	-	36313943	36314178	SRRT	intron	internal	NA	NA	NA	3.66	1.62667	1.16993	0.0255194	hypermethylation	yes
4782	98315	chr18	-	56005130	56005251	GYS1	exon	internal	NA	NA	NA	3.60333	0	Inf	0.000272	hypermethylation	yes
7060	147626	chr22	-	16553040	16553739	KIAA1143	promoter	HCP	Proximal	NA	NA	3.59333	1.63333	1.1375	0.0299471	hypermethylation	yes
9268	192558	chr29	-	41644025	41644781	MTA2	intron	first	NA	CGI	intergenic	3.55667	1.78	1	1.11e-15	hypermethylation	yes
11796	244931	chr6	-	68298949	68299195	NFXL1	exon	internal	NA	CGI	intergenic	3.55667	8	-1.16993	0.00677954	hypomethylation	yes
12812	266903	chr8	+	105183674	105183925	COL27A1	intron	internal	NA	NA	NA	3.51	8.33	-1.24793	0.0175773	hypomethylation	yes
6836	142607	chr22	+	11485254	11485344	VILL	intron	internal	NA	NA	NA	3.50667	7.01667	-1	8.88e-16	hypomethylation	yes
9809	203918	chr3	-	3446416	3447115	LRRC52	promoter	ICP	Proximal	NA	NA	3.49	7.33	-1.07039	0.0332633	hypomethylation	yes
1055	23496	chr10	-	86801792	86802491	TMED10	promoter	HCP	Proximal	CGI	promoter	3.46667	1.65667	1.06413	0.0360538	hypermethylation	yes
13651	284115	chrX	-	40070521	40071220	RENBP	promoter	ICP	Proximal	CGI	promoter	3.46333	1.27667	1.44057	0.0145518	hypermethylation	yes
1677	37583	chr11	-	106334509	106334989	PHPT1	intron	last	NA	CGI shore	transcript	3.45667	1.22	1.5025	0.0441442	hypermethylation	yes
5308	108723	chr19	-	18387322	18388138	ADAP2	intron	first	NA	NA	NA	3.45	1.46333	1.23704	0.0243674	hypermethylation	yes
1399	31414	chr11	-	9300172	9300871	FHL2	promoter	LCP	Proximal	NA	NA	3.45	1.72333	1	5.56e-06	hypermethylation	yes
10764	224351	chr5	+	38571962	38572134	ZCRB1	exon	first	NA	NA	NA	3.44667	7.47333	-1.11548	0.00492059	hypomethylation	yes
219	4580	chr1	+	136832130	136832830	TOPBP1	promoter	HCP	Proximal	CGI	intergenic	3.44333	1.41	1.28951	0.0370212	hypermethylation	yes
8070	167260	chr25	+	39080280	39080776	RBAK	exon	first	NA	CGI	intragenic	3.43667	0.61	2.5025	0.029595	hypermethylation	yes
3569	75905	chr16	-	53248394	53248681	DNAJC16	exon	first	NA	CGI	intergenic	3.43333	1.03	1.73697	0.00625822	hypermethylation	yes
9297	193204	chr29	-	43626144	43626418	SF1	exon	internal	NA	NA	NA	3.42333	0	Inf	0.000121	hypermethylation	yes
7583	157663	chr23	-	27989867	27990666	DDR1	promoter	ICP	Intermediate	NA	NA	3.41667	0	Inf	0.000272	hypermethylation	yes
5325	109154	chr19	-	20640958	20641104	KIAA0100	exon	internal	NA	NA	NA	3.41667	0	Inf	0.000272	hypermethylation	yes
7205	150902	chr22	-	60172425	60173124	EEFSEC	promoter	HCP	Proximal	CGI	intergenic	3.4	1.17667	1.53051	0.0428654	hypermethylation	yes
6521	136232	chr21	+	22060138	22060344	NGRN	exon	first	NA	CGI	intergenic	3.4	6.8	-1	0.0485244	hypomethylation	yes
8089	167718	chr25	+	42317159	42319540	COX19	intron	internal	NA	NA	NA	3.36667	1.63	1.04731	0.0260629	hypermethylation	yes
4051	85260	chr17	-	74455580	74456279	PRODH	promoter	HCP	Proximal	CGI	intergenic	3.36333	1.44	1.22239	0.0256943	hypermethylation	yes
6496	135755	chr20	-	66609478	66610177	PAPD7	promoter	HCP	Proximal	CGI	intergenic	3.34667	1.6	1.06413	0.0202691	hypermethylation	yes
2903	61805	chr15	+	52609012	52609209	INPPL1	exon	first	NA	CGI	intergenic	3.33667	1.43	1.22239	0.0256943	hypermethylation	yes
11051	230623	chr5	+	113134898	113135054	ACO2	exon	internal	NA	CGI	intragenic	3.33333	6.66667	-1	0.0485244	hypomethylation	yes
5990	124289	chr2	+	134403073	134403826	TAS1R2	intron	last	NA	CGI shore	intragenic	3.33333	1.16667	1.51457	0.0481082	hypermethylation	yes
4054	85328	chr17	-	74619582	74620281	DGCR14	promoter	HCP	Proximal	NA	NA	3.31667	1.59	1.06413	0.0139447	hypermethylation	yes
1663	37222	chr11	-	105183580	105183788	CACNA1B	exon	internal	NA	NA	NA	3.29	0	Inf	8.35e-05	hypermethylation	yes
3016	64056	chr15	-	15619293	15619672	ENDOD1	exon	first	NA	NA	NA	3.29	0.66	2.32193	0.0207643	hypermethylation	yes
10433	217130	chr4	-	7556313	7557112	UPP1	promoter	HCP	Intermediate	NA	NA	3.29	1.56667	1.07039	0.0208921	hypermethylation	yes
12024	250158	chr7	+	18958182	18958338	SH2D3A	intron	internal	NA	CGI shore	intergenic	3.28	0	Inf	0.00108506	hypermethylation	yes
2976	63537	chr15	+	78570082	78570881	PTPMT1	promoter	HCP	Intermediate	CGI	intergenic	3.27333	1.54	1.08746	0.0330152	hypermethylation	yes
2346	50644	chr13	-	55135338	55136137	NTSR1	promoter	HCP	Intermediate	CGI	intergenic	3.26667	1.49667	1.12553	0.0467894	hypermethylation	yes
13245	276317	chr9	-	43442670	43443378	C9H6orf203	exon	internal	NA	NA	NA	3.22	8.73667	-1.44057	6.01e-05	hypomethylation	yes
3289	69684	chr16	+	39016047	39016529	PRRX1	exon	first	NA	NA	NA	3.22	1.38	1.22239	0.0440738	hypermethylation	yes
4448	92614	chr18	+	62573344	62573667	COX6B2	exon	first	NA	CGI	intragenic	3.21333	1.46333	1.1375	0.0249599	hypermethylation	yes
7587	157725	chr23	-	28169626	28170425	ATAT1	promoter	HCP	Intermediate	CGI	intergenic	3.20667	0.89	1.848	0.0235697	hypermethylation	yes
5225	106992	chr19	+	56753912	56754612	GRB2	promoter	HCP	Proximal	CGI	promoter	3.19667	1.21667	1.39232	0.0158864	hypermethylation	yes
11434	237492	chr5	-	105217493	105217725	NTF3	exon	first	NA	CGI	intergenic	3.19667	1.37	1.22239	0.0256943	hypermethylation	yes
3422	72790	chr16	-	2707489	2708581	RBBP5	intron	internal	NA	NA	NA	3.19333	6.39	-1	0.00844502	hypomethylation	yes
7051	147476	chr22	-	15195826	15196525	CCK	promoter	ICP	Proximal	NA	NA	3.18667	1.51	1.078	0.0401246	hypermethylation	yes
2875	61409	chr15	+	47068302	47068501	TPP1	exon	internal	NA	NA	NA	3.14333	0	Inf	0.000272	hypermethylation	yes
3150	66674	chr15	-	59201109	59201908	BDNF	promoter	HCP	Intermediate	CGI	intergenic	3.13333	1.56667	1	0.0139322	hypermethylation	yes
9936	206340	chr3	-	20759080	20760010	BOLA1	exon	last	NA	CGI	intergenic	3.13333	1.56667	1	0.0403408	hypermethylation	yes
5026	102802	chr19	+	34073736	34074535	ZSWIM7	promoter	HCP	Intermediate	NA	NA	3.12333	1.49667	1.05889	0.00185274	hypermethylation	yes
12077	251238	chr7	+	22793845	22793927	MKNK2	intron	internal	NA	CGI shore	intergenic	3.12	9.37667	-1.58496	0.0345369	hypomethylation	yes
8932	185855	chr28	-	33924837	33924984	POLR3A	exon	first	NA	CGI	intergenic	3.12	8.33667	-1.41504	0.019012	hypomethylation	yes
6370	132807	chr20	+	39265241	39265449	RAD1	exon	first	NA	CGI	intergenic	3.12	9.37667	-1.58496	0.00801223	hypomethylation	yes
9143	190044	chr29	+	48027726	48028426	FADD	promoter	HCP	Proximal	CGI	intergenic	3.11667	0.776667	2	0.00560884	hypermethylation	yes
9083	188616	chr29	+	43905596	43906296	SNX15	promoter	ICP	Proximal	CGI	intergenic	3.11667	1.46667	1.08746	0.0278449	hypermethylation	yes
9345	194150	chr29	-	46172248	46172947	UNC93B1	promoter	HCP	Proximal	CGI	intergenic	3.11333	1.18333	1.39232	0.0346314	hypermethylation	yes
2236	48065	chr13	-	13248204	13249003	CELF2	promoter	HCP	Intermediate	NA	NA	3.10333	1.54667	1	0.0194913	hypermethylation	yes
3648	77533	chr17	+	6028480	6029098	GATB	intron	internal	NA	NA	NA	3.08667	0.62	2.32193	0.00517008	hypermethylation	yes
11954	248543	chr7	+	12325162	12325862	NDUFB7	promoter	HCP	Proximal	CGI	intergenic	3.08	6.34333	-1.04182	0.00636291	hypomethylation	yes
1540	34743	chr11	-	72409647	72410446	ATRAID	promoter	HCP	Intermediate	CGI	intergenic	3.06	0.906667	1.75489	0.0240141	hypermethylation	yes
13732	285661	chrX	-	87082592	87083291	STARD8	promoter	HCP	Proximal	CGI	promoter	3.05333	1.31	1.22239	0.0100038	hypermethylation	yes
10627	221480	chr4	-	114740009	114743123	WDR86	intron	internal	NA	NA	NA	3.05	6.30333	-1.04793	0.000558	hypomethylation	yes
10331	214783	chr4	+	77796080	77796205	CAMK2B	intron	internal	NA	NA	NA	3.03	10.1	-1.73697	0.00625822	hypomethylation	yes
11946	248335	chr7	+	6534107	6534264	EPS15L1	exon	internal	NA	NA	NA	3.03	11.3667	-1.90689	0.0287981	hypomethylation	yes
3125	66204	chr15	-	52928658	52928812	PDE2A	exon	internal	NA	CGI	intergenic	3.03	9.85	-1.70044	0.0064911	hypomethylation	yes
12401	258237	chr7	-	20468981	20469148	UHRF1	exon	internal	NA	CGI shore	intergenic	3.03	0	Inf	0.000272	hypermethylation	yes
1627	36471	chr11	-	99463104	99463903	DOLK	promoter	HCP	Intermediate	CGI	intergenic	3.01667	1.42667	1.078	0.0257498	hypermethylation	yes
501	10998	chr1	-	145133082	145133781	ITGB2	promoter	LCP	Proximal	NA	NA	3.01667	0	Inf	0.00213773	hypermethylation	yes
10711	223104	chr5	+	28640475	28641175	BIN2	promoter	ICP	Proximal	NA	NA	3.01333	0.883333	1.76553	0.0176145	hypermethylation	yes
11945	248294	chr7	+	6450762	6451462	CALR3	promoter	HCP	Proximal	CGI	intergenic	2.98	1.49	1	0.0484894	hypermethylation	yes
10072	209494	chr3	-	83344584	83344915	ATG4C	exon	internal	NA	NA	NA	2.97667	5.95333	-1	0.045345	hypomethylation	yes
4312	90193	chr18	+	49449902	49450482	DLL3	exon	internal	NA	CGI	intergenic	2.97667	0.783333	1.926	0.0226878	hypermethylation	yes
11198	233075	chr5	-	30691307	30691673	PRPH	intron	first	NA	NA	NA	2.97667	0.89	1.73697	0.00625822	hypermethylation	yes
2894	61671	chr15	+	52061483	52062183	RHOG	promoter	HCP	Proximal	CGI	intergenic	2.97667	1.09667	1.44057	0.0221175	hypermethylation	yes
1623	36372	chr11	-	98923533	98924937	TRUB2	intron	internal	NA	NA	NA	2.97667	1.21333	1.29956	0.00948774	hypermethylation	yes
8484	175899	chr26	-	760655	760795	CISD1	exon	first	NA	NA	NA	2.96	6.66667	-1.16993	0.0255194	hypomethylation	yes
12487	259964	chr7	-	41766387	41766619	RACK1	exon	first	NA	CGI	promoter	2.95667	0	Inf	0.000654	hypermethylation	yes
2616	56069	chr14	-	1948575	1949274	EXOSC4	promoter	HCP	Proximal	CGI	intergenic	2.95	1.47667	1	0.0139322	hypermethylation	yes
4476	93059	chr18	+	65675642	65676441	ZNF135	promoter	HCP	Intermediate	CGI	intragenic	2.94	1.30667	1.16993	0.0252748	hypermethylation	yes
7289	152075	chr23	+	15803346	15804046	TAF8	promoter	HCP	Proximal	NA	NA	2.93	0.56	2.39232	0.0175412	hypermethylation	yes
10069	209416	chr3	-	82315500	82316199	PGM1	promoter	HCP	Proximal	CGI	intergenic	2.92333	1.02667	1.51457	0.00956961	hypermethylation	yes
5031	102943	chr19	+	34685389	34685616	MFAP4	intron	first	NA	NA	NA	2.92	5.84667	-1	0.0485244	hypomethylation	yes
12008	249764	chr7	+	17618074	17618462	MCOLN1	intron	internal	NA	NA	NA	2.89667	1.09	1.41504	0.019012	hypermethylation	yes
1337	30269	chr11	+	102355221	102355356	NTNG2	exon	internal	NA	CGI	intergenic	2.89667	0	Inf	0.000272	hypermethylation	yes
1144	25613	chr11	+	21225395	21226194	MORN2	promoter	ICP	Intermediate	CGI	intergenic	2.86333	1.29	1.152	0.0408152	hypermethylation	yes
12709	264456	chr8	+	60866768	60867216	CLTA	exon	last	NA	NA	NA	2.85333	0	Inf	0.000483	hypermethylation	yes
11726	243495	chr6	-	12201234	12201474	UGT8	exon	first	NA	CGI	intergenic	2.84667	6.1	-1.09954	0.00449977	hypomethylation	yes
1923	41616	chr12	-	53406398	53407025	EDNRB	exon	first	NA	NA	NA	2.82333	0.706667	2	0.00518294	hypermethylation	yes
7380	153704	chr23	+	28088255	28088955	IER3	promoter	HCP	Proximal	CGI	intragenic	2.82333	1.07667	1.39232	0.00393392	hypermethylation	yes
11492	238477	chr5	-	113624667	113624839	MGC127055	exon	internal	NA	CGI	intergenic	2.82333	9.04	-1.67807	0.0373033	hypomethylation	yes
8322	172497	chr25	-	37852981	37853146	TRRAP	exon	internal	NA	NA	NA	2.82333	7.91	-1.48543	0.0189643	hypomethylation	yes
6032	125551	chr2	-	20841738	20842537	HOXD11	promoter	HCP	Intermediate	CGI	intergenic	2.82	5.63333	-1	0.0367509	hypomethylation	yes
9565	198521	chr3	+	31717224	31718423	FAM212B	promoter	HCP	Distal	CGI	intergenic	2.81667	1.03667	1.44746	0.0497629	hypermethylation	yes
8948	186109	chr28	-	44230401	44231964	OGDHL	intron	internal	NA	NA	NA	2.81333	0.58	2.28011	0.00890234	hypermethylation	yes
25	585	chr1	+	10068680	10069479	ATP5J	promoter	HCP	Intermediate	CGI	intergenic	2.78	1.32	1.07039	0.0399185	hypermethylation	yes
2612	55935	chr14	-	1847405	1847543	MROH1	exon	internal	NA	CGI	intergenic	2.78	6.48333	-1.22239	0.0256943	hypomethylation	yes
8266	171471	chr25	-	33820927	33821726	ELN	promoter	ICP	Intermediate	NA	NA	2.76667	1.18667	1.22239	0.0166877	hypermethylation	yes
10529	219496	chr4	-	69253777	69255366	EVX1	intron	first	NA	CGI	intergenic	2.74	0.98	1.47805	0.0168296	hypermethylation	yes
7477	155578	chr23	-	8736834	8737173	SNRPC	intron	first	NA	NA	NA	2.74	0	Inf	0.000494	hypermethylation	yes
2957	63063	chr15	+	75068243	75068530	ACCS	exon	last	NA	NA	NA	2.71667	5.42667	-1	0.0372623	hypomethylation	yes
4039	84961	chr17	-	73650541	73653952	SPECC1L	intron	internal	NA	NA	NA	2.70667	1.33333	1.01792	0.0379391	hypermethylation	yes
2049	44308	chr13	+	44950306	44950772	KLF6	intron	last	NA	NA	NA	2.7	6.00333	-1.152	0.0286064	hypomethylation	yes
8070	167259	chr25	+	39080080	39080780	RBAK	promoter	HCP	Proximal	CGI	intragenic	2.69333	0.45	2.58496	0.0343404	hypermethylation	yes
9012	187322	chr29	+	29933530	29934230	FAM118B	promoter	HCP	Proximal	CGI	intergenic	2.68333	1.10667	1.28011	0.0165158	hypermethylation	yes
10512	219080	chr4	-	61476594	61476980	EEPD1	exon	first	NA	CGI	intergenic	2.68	5.95	-1.152	0.0144535	hypomethylation	yes
9897	205638	chr3	-	16784605	16785304	SNAPIN	promoter	HCP	Proximal	CGI	intergenic	2.68	0.67	2	0.0419834	hypermethylation	yes
13587	282869	chrX	-	3768371	3768556	CXHXorf56	exon	first	NA	CGI	intergenic	2.66667	0	Inf	0.000272	hypermethylation	yes
12767	266011	chr8	+	84578583	84579382	HABP4	promoter	HCP	Intermediate	CGI shore	intergenic	2.66667	0.74	1.848	0.00445076	hypermethylation	yes
8528	176878	chr26	-	19361242	19361973	HPS1	exon	last	NA	NA	NA	2.66667	0	Inf	0.000935	hypermethylation	yes
5056	103442	chr19	+	36934623	36935323	MRPL27	promoter	HCP	Proximal	NA	NA	2.66667	1.14	1.22239	0.0043081	hypermethylation	yes
8929	185657	chr28	-	31171599	31171849	COMTD1	intron	internal	NA	CGI	intergenic	2.65333	6.44333	-1.28011	0.0459971	hypomethylation	yes
9310	193559	chr29	-	44002428	44003261	SYVN1	intron	first	NA	CGI	intergenic	2.64	0.753333	1.80735	0.0300781	hypermethylation	yes
3548	75494	chr16	-	50556503	50556794	SMIM1	intron	first	NA	CGI	intergenic	2.62333	5.24333	-1	0.0372623	hypomethylation	yes
4415	91980	chr18	+	56406498	56406669	RPS11	exon	last	NA	NA	NA	2.61333	11.76	-2.16993	0.0207643	hypomethylation	yes
5154	105377	chr19	+	47744318	47744557	MRC2	exon	internal	NA	CGI shore	intergenic	2.59	0	Inf	8.32e-05	hypermethylation	yes
1182	26518	chr11	+	43608612	43609312	PEX13	promoter	HCP	Proximal	CGI	intergenic	2.59	5.18	-1	0.0411426	hypomethylation	yes
10030	208493	chr3	-	57456940	57457639	SH3GLB1	promoter	HCP	Proximal	CGI	intergenic	2.59	1.3	1	0	hypermethylation	yes
8291	171914	chr25	-	36334624	36335375	SLC12A9	intron	first	NA	NA	NA	2.58333	5.59333	-1.11548	0.00675743	hypomethylation	yes
4441	92553	chr18	+	62046464	62047354	PRKCG	exon	last	NA	CGI	intergenic	2.58	0.756667	1.77761	0.0115075	hypermethylation	yes
10987	229227	chr5	+	103852322	103853121	PHB2	promoter	HCP	Intermediate	CGI	intragenic	2.57333	1.14667	1.16993	0.00398186	hypermethylation	yes
8729	181192	chr27	-	32888222	32888478	GOT1L1	intron	internal	NA	NA	NA	2.56667	0	Inf	8.32e-05	hypermethylation	yes
4729	97482	chr18	-	52331867	52332015	LYPD5	exon	internal	NA	NA	NA	2.56333	0	Inf	0.000272	hypermethylation	yes
13409	279449	chrX	+	34102420	34102562	VMA21	exon	first	NA	CGI	promoter	2.56333	0	Inf	0.000272	hypermethylation	yes
2611	55891	chr14	-	1806081	1806591	HSF1	exon	last	NA	CGI shore	intergenic	2.54333	0.923333	1.45943	0.00339959	hypermethylation	yes
10333	214833	chr4	+	77881145	77881499	POLD2	intron	last	NA	CGI shore	intergenic	2.53333	1.09	1.22239	0.0256943	hypermethylation	yes
13004	270821	chr8	-	90663397	90664196	S1PR3	promoter	HCP	Intermediate	CGI	intergenic	2.52	5.46	-1.11548	0.0352327	hypomethylation	yes
11067	230935	chr5	+	115588136	115588703	PARVG	intron	internal	NA	NA	NA	2.5	0.62	2	0.0116702	hypermethylation	yes
13102	272948	chr9	+	50160697	50160872	SIM1	exon	first	NA	CGI shore	promoter	2.5	6.66667	-1.41504	0.019012	hypomethylation	yes
9095	188892	chr29	+	44418200	44418900	SSSCA1	promoter	HCP	Proximal	CGI	intergenic	2.48333	0.93	1.41504	0.0282127	hypermethylation	yes
9055	187990	chr29	+	41721354	41722153	GNG3	promoter	HCP	Intermediate	CGI	intergenic	2.45667	1.16333	1.078	0.00262688	hypermethylation	yes
4530	94088	chr18	-	13939992	13940749	MVD	intron	internal	NA	NA	NA	2.45667	0	Inf	0.000124	hypermethylation	yes
1360	30660	chr11	+	106286254	106287053	FBXW5	promoter	HCP	Intermediate	CGI	intragenic	2.45	1.10333	1.152	0.0144535	hypermethylation	yes
11424	237274	chr5	-	104010174	104010339	CD4	exon	internal	NA	NA	NA	2.44	6.50667	-1.41504	0.019012	hypomethylation	yes
13801	287252	chrX	-	126470021	126470242	SAT1	intron	first	NA	CGI	promoter	2.44	0	Inf	0.000494	hypermethylation	yes
1923	41617	chr12	-	53406525	53407224	EDNRB	promoter	HCP	Proximal	NA	NA	2.43667	0.61	2	0.00518294	hypermethylation	yes
10140	210990	chr3	-	103250721	103250881	MPL	exon	internal	NA	CGI	intergenic	2.42667	0	Inf	0.000272	hypermethylation	yes
1775	39202	chr12	+	36310579	36311279	GJB6	promoter	HCP	Proximal	CGI	intragenic	2.40667	5.18667	-1.10692	0.00636481	hypomethylation	yes
4115	86312	chr18	+	14547392	14547755	CPNE7	intron	internal	NA	NA	NA	2.38	1.02	1.22239	0.0256943	hypermethylation	yes
4523	94000	chr18	-	12415557	12416356	MTHFSD	promoter	HCP	Intermediate	NA	NA	2.35	0.59	2	0.0291005	hypermethylation	yes
8095	167824	chr25	-	119463	119721	RHBDF1	exon	internal	NA	NA	NA	2.35	4.69667	-1	0	hypomethylation	yes
1266	28257	chr11	+	78299784	78300001	HS1BP3	exon	internal	NA	NA	NA	2.33667	0	Inf	0.000272	hypermethylation	yes
3044	64449	chr15	-	27935086	27936286	APOA1	promoter	LCP	Distal	NA	NA	2.33333	1.05	1.152	0.0251015	hypermethylation	yes
8869	184262	chr28	-	7977183	7979621	ARID4B	intron	internal	NA	NA	NA	2.30667	0	Inf	6.35e-05	hypermethylation	yes
6712	140258	chr21	-	25816096	25816372	RASGRF1	exon	first	NA	CGI	intergenic	2.3	0	Inf	0.00108506	hypermethylation	yes
13342	278144	chr9	-	103074310	103075109	RPS6KA2	promoter	HCP	Intermediate	CGI	promoter	2.28	1.13667	1	8.88e-16	hypermethylation	yes
4597	95254	chr18	-	34748751	34749450	RRAD	promoter	HCP	Proximal	NA	NA	2.27667	0.653333	1.80735	0.0419672	hypermethylation	yes
4050	85209	chr17	-	74396621	74397073	MZT2B	exon	first	NA	CGI	intergenic	2.26667	4.98667	-1.1375	0.026975	hypomethylation	yes
4455	92736	chr18	+	62788086	62790349	RDH13	intron	first	NA	CGI	intergenic	2.25	0.84	1.41504	0.0282127	hypermethylation	yes
9366	194564	chr29	-	50699968	50700667	CD151	promoter	HCP	Proximal	CGI	promoter	2.24667	0.746667	1.58496	0.034316	hypermethylation	yes
3161	66905	chr15	-	65219893	65220692	FBXO3	promoter	ICP	Intermediate	NA	NA	2.24667	4.49667	-1	0.0163079	hypomethylation	yes
262	5712	chr1	+	153233567	153234016	PIK3R4	exon	first	NA	CGI	promoter	2.24667	0	Inf	0.00243642	hypermethylation	yes
8140	168710	chr25	-	3514202	3514514	CORO7	intron	internal	NA	NA	NA	2.24	0	Inf	8.32e-05	hypermethylation	yes
13643	283891	chrX	-	39613396	39614095	HAUS7	promoter	HCP	Proximal	CGI	promoter	2.23333	0.56	2	0.0116702	hypermethylation	yes
1451	32635	chr11	-	29437112	29437811	CALM2	promoter	ICP	Proximal	CGI	intergenic	2.22	5.77667	-1.37851	0.030705	hypomethylation	yes
5679	116969	chr19	-	57655896	57656156	GPRC5C	exon	internal	NA	CGI	intergenic	2.22	8.88667	-2	0.00799003	hypomethylation	yes
10803	225120	chr5	+	56214883	56215363	SLC26A10	intron	first	NA	NA	NA	2.20667	0.66	1.73697	0.0377495	hypermethylation	yes
1125	25014	chr11	+	12370980	12371680	CYP26B1	promoter	ICP	Proximal	CGI	intergenic	2.2	0.903333	1.28011	0.0255578	hypermethylation	yes
6365	132688	chr20	+	38115510	38116309	LMBRD2	promoter	HCP	Intermediate	CGI	intergenic	2.19333	0.783333	1.48543	0.0263472	hypermethylation	yes
3947	83106	chr17	-	56559407	56559607	ANAPC7	exon	first	NA	NA	NA	2.18667	5.46667	-1.32193	0.0195673	hypomethylation	yes
660	14723	chr10	+	37078592	37078713	TYRO3	exon	first	NA	CGI	intergenic	2.17	11.5967	-2.41504	0.0421816	hypomethylation	yes
9216	191551	chr29	-	29925700	29926931	RPUSD4	intron	internal	NA	CGI	intergenic	2.13667	0.856667	1.32193	0.0465212	hypermethylation	yes
2922	62287	chr15	+	56961120	56961820	TSKU	promoter	HCP	Proximal	CGI	intergenic	2.12333	4.9	-1.20645	0.0353659	hypomethylation	yes
8089	167716	chr25	+	42316477	42317045	COX19	intron	first	NA	CGI	intragenic	2.12	5.01	-1.24101	0.0121271	hypomethylation	yes
759	17189	chr10	+	81532907	81533706	SLC39A9	promoter	HCP	Intermediate	CGI	promoter	2.12	5.91	-1.47805	0.0172729	hypomethylation	yes
4233	88656	chr18	+	40370767	40372535	POP4	intron	first	NA	NA	NA	2.11667	0.92	1.20163	0.0473415	hypermethylation	yes
4534	94168	chr18	-	14077297	14078096	GALNS	promoter	ICP	Intermediate	NA	NA	2.11333	0	Inf	0.000754	hypermethylation	yes
3055	64624	chr15	-	29460806	29461605	CD3D	promoter	LCP	Intermediate	NA	NA	2.10667	0	Inf	9.36e-05	hypermethylation	yes
1330	30074	chr11	+	100974888	100976413	PRDM12	intron	internal	NA	NA	NA	2.10333	1.05333	1	0.0263391	hypermethylation	yes
5881	121939	chr2	+	115854370	115855070	RHBDD1	promoter	LCP	Proximal	NA	NA	2.08667	4.16667	-1	0.0447453	hypomethylation	yes
7381	153705	chr23	+	28087829	28089028	FLOT1	promoter	HCP	Distal	CGI	intragenic	2.08333	0.91	1.20163	0.0330815	hypermethylation	yes
12145	252696	chr7	+	46227919	46228718	HSPA4	promoter	HCP	Intermediate	CGI	promoter	2.08	0.693333	1.58496	0.0141076	hypermethylation	yes
10417	216759	chr4	+	114382927	114383072	NOS3	exon	internal	NA	NA	NA	2.08	10.4167	-2.32193	0.0348676	hypomethylation	yes
8167	169217	chr25	-	13634276	13634975	PARN	promoter	HCP	Proximal	NA	NA	2.06333	1.03	1	0.0264405	hypermethylation	yes
3713	78686	chr17	+	55708861	55709195	HPD	intron	internal	NA	NA	NA	2.05667	0	Inf	0.000272	hypermethylation	yes
13151	274385	chr9	+	84968760	84969791	RAB32	exon	last	NA	NA	NA	2.03667	0.87	1.22239	0.0078088	hypermethylation	yes
4050	85206	chr17	-	74396573	74397272	MZT2B	promoter	HCP	Proximal	CGI	intergenic	2.02667	4.05667	-1	0.0139418	hypomethylation	yes
11594	240679	chr6	+	59600652	59601142	KLF3	exon	internal	NA	CGI	intergenic	2.01667	0.916667	1.1375	0.0252682	hypermethylation	yes
3189	67567	chr15	-	78474926	78475625	RAPSN	promoter	ICP	Proximal	NA	NA	2.01	4.86	-1.27302	0.00621369	hypomethylation	yes
2117	45494	chr13	+	61830821	61831620	TPX2	promoter	HCP	Intermediate	CGI	intergenic	2.00333	0.73	1.45943	0.00339959	hypermethylation	yes
10747	223833	chr5	+	32474030	32474500	COL2A1	intron	internal	NA	NA	NA	1.99	0	Inf	0.000654	hypermethylation	yes
9316	193695	chr29	-	44552985	44553684	RNASEH2C	promoter	HCP	Proximal	CGI	intergenic	1.97667	0.61	1.70044	0.034714	hypermethylation	yes
4793	98515	chr18	-	56588478	56589678	TSKS	promoter	ICP	Distal	NA	NA	1.97667	0	Inf	0.000214	hypermethylation	yes
4256	89055	chr18	+	45951950	45952501	GRAMD1A	intron	internal	NA	NA	NA	1.97333	0	Inf	0.000824	hypermethylation	yes
9809	203917	chr3	-	3446294	3446916	LRRC52	exon	first	NA	NA	NA	1.97333	4.73667	-1.26303	0.0109904	hypomethylation	yes
3036	64335	chr15	-	24733312	24734111	USP28	promoter	HCP	Intermediate	NA	NA	1.97333	0.986667	1	0.0358767	hypermethylation	yes
9041	187792	chr29	+	40615949	40616748	SDHAF2	promoter	HCP	Intermediate	CGI	intergenic	1.95333	0.98	1	0.0198753	hypermethylation	yes
10419	216828	chr4	+	114444201	114445453	SLC4A2	intron	internal	NA	CGI shore	intergenic	1.95	4.1	-1.074	0.0381106	hypomethylation	yes
2494	53657	chr14	+	11652486	11654051	ASAP1	intron	internal	NA	NA	NA	1.94333	0	Inf	0.000164	hypermethylation	yes
8615	178845	chr27	+	4312369	4313168	MCPH1	promoter	HCP	Intermediate	CGI	intergenic	1.94333	0.883333	1.1375	0.0252682	hypermethylation	yes
252	5479	chr1	+	148068078	148068979	PRMT2	intron	internal	NA	NA	NA	1.92333	0	Inf	0.00169635	hypermethylation	yes
829	18505	chr10	-	10066455	10067154	DMGDH	promoter	HCP	Proximal	CGI	intergenic	1.92	4.32667	-1.16993	0.0126022	hypomethylation	yes
1073	23951	chr10	-	102951175	102951581	NRDE2	exon	internal	NA	CGI	intragenic	1.91333	5.74	-1.58496	0.0112686	hypomethylation	yes
6167	129043	chr2	-	107976644	107978085	PTPRN	intron	first	NA	CGI	intergenic	1.88667	0.5	1.926	0.0422544	hypermethylation	yes
5378	110321	chr19	-	26735956	26737081	RPAIN	intron	first	NA	NA	NA	1.87667	0.666667	1.48543	0.0207381	hypermethylation	yes
742	16690	chr10	+	76522747	76523622	SYNE2	intron	internal	NA	NA	NA	1.87667	0	Inf	8.35e-05	hypermethylation	yes
5062	103604	chr19	+	37537495	37537877	FAM117A	intron	internal	NA	NA	NA	1.86667	0	Inf	0.00108506	hypermethylation	yes
654	14598	chr10	+	36578006	36578495	DLL4	intron	internal	NA	CGI	intergenic	1.84333	0	Inf	0.000483	hypermethylation	yes
17	374	chr1	+	5035670	5036370	CLDN8	promoter	ICP	Proximal	NA	NA	1.84	5.15667	-1.48543	0.034238	hypomethylation	yes
4634	95862	chr18	-	39161175	39163205	DHX38	intron	first	NA	NA	NA	1.83667	0.666667	1.45943	0.0195322	hypermethylation	yes
8411	174177	chr26	+	22692492	22693192	NOLC1	promoter	HCP	Proximal	CGI	intergenic	1.83333	0.833333	1.1375	0.0252682	hypermethylation	yes
12943	269497	chr8	-	73788221	73789020	KCTD9	promoter	ICP	Intermediate	CGI	intergenic	1.82	0.84	1.11548	0.00919807	hypermethylation	yes
13413	279519	chrX	+	35411949	35413264	NSDHL	exon	last	NA	NA	NA	1.82	0	Inf	0.000121	hypermethylation	yes
12322	256386	chr7	-	9124196	9125396	CASP14	promoter	ICP	Distal	NA	NA	1.81333	0	Inf	1.34e-05	hypermethylation	yes
10804	225150	chr5	+	56262102	56262802	DCTN2	promoter	HCP	Proximal	NA	NA	1.8	4.91667	-1.45066	0.0096417	hypomethylation	yes
18	378	chr1	+	5447585	5448285	GRIK1	promoter	ICP	Proximal	CGI	intergenic	1.79667	0.83	1.11548	0.00921314	hypermethylation	yes
4482	93172	chr18	-	1553189	1553938	IL34	intron	internal	NA	NA	NA	1.79667	0	Inf	0.000432	hypermethylation	yes
2184	47022	chr13	+	74017886	74018685	YWHAB	promoter	HCP	Intermediate	CGI	intragenic	1.77	0.48	1.87447	0.00569444	hypermethylation	yes
4202	88029	chr18	+	35003678	35004154	SLC9A5	intron	internal	NA	NA	NA	1.76667	3.53667	-1	0.0486203	hypomethylation	yes
5482	112817	chr19	-	37193007	37193706	PDK2	promoter	HCP	Proximal	NA	NA	1.75333	5.01333	-1.51457	0.0244585	hypomethylation	yes
9096	188893	chr29	+	44418206	44419405	FAM89B	promoter	HCP	Distal	CGI	intergenic	1.74667	0.723333	1.28011	0.0103544	hypermethylation	yes
8140	168736	chr25	-	3558017	3558814	CORO7	intron	internal	NA	NA	NA	1.74333	3.68	-1.078	0.0230223	hypomethylation	yes
3324	70383	chr16	+	50672272	50673471	WRAP73	promoter	HCP	Distal	CGI	intragenic	1.74333	0.866667	1	0.0447614	hypermethylation	yes
13421	279648	chrX	+	39035789	39036438	MPP1	exon	last	NA	CGI shore	transcript	1.74	3.49	-1	0.0198753	hypomethylation	yes
9316	193699	chr29	-	44553271	44553485	RNASEH2C	exon	first	NA	CGI	intergenic	1.73333	0	Inf	0.000272	hypermethylation	yes
1357	30633	chr11	+	106190576	106191276	NPDC1	promoter	HCP	Proximal	CGI	promoter	1.72333	3.64	-1.078	0.00262688	hypomethylation	yes
3279	69519	chr16	+	34732112	34732591	CEP170	exon	internal	NA	NA	NA	1.71667	0	Inf	0.000272	hypermethylation	yes
6924	144706	chr22	+	49181445	49182244	WDR82	promoter	HCP	Intermediate	CGI	intergenic	1.70667	0.653333	1.37851	0.00657384	hypermethylation	yes
11116	231798	chr5	-	19279529	19280228	DUSP6	promoter	HCP	Proximal	NA	NA	1.7	4.08	-1.26303	0.0115075	hypomethylation	yes
8555	177418	chr26	-	22926927	22927626	CUEDC2	promoter	ICP	Proximal	NA	NA	1.68333	0.766667	1.1375	0.0437073	hypermethylation	yes
6921	144615	chr22	+	48777385	48779462	PBRM1	intron	internal	NA	NA	NA	1.67333	0	Inf	0.000964	hypermethylation	yes
1673	37489	chr11	-	106232288	106232680	C11H9orf142	intron	internal	NA	CGI	intergenic	1.67	3.33333	-1	0.0450508	hypomethylation	yes
3067	64889	chr15	-	30422414	30423213	MCAM	promoter	HCP	Intermediate	NA	NA	1.65333	4.60333	-1.47393	0.0240255	hypomethylation	yes
12648	263177	chr8	+	10889509	10890209	CCDC25	promoter	ICP	Proximal	CGI	intergenic	1.64333	3.88667	-1.24101	0.0282203	hypomethylation	yes
5278	108091	chr19	-	12663411	12664611	PPM1D	promoter	HCP	Distal	NA	NA	1.64	4.37	-1.41504	0.000815	hypomethylation	yes
6826	142300	chr22	+	7185642	7186441	CNOT10	promoter	HCP	Intermediate	NA	NA	1.61667	0.61	1.41504	0.019012	hypermethylation	yes
9703	201760	chr3	+	100935437	100936137	IPP	promoter	HCP	Proximal	CGI	intergenic	1.61333	3.81667	-1.24101	0.0454947	hypomethylation	yes
4760	97869	chr18	-	54587614	54588313	ZC3H4	promoter	HCP	Proximal	NA	NA	1.61333	3.67	-1.18442	0.0259313	hypomethylation	yes
3318	70303	chr16	+	47753633	47754358	TNFRSF25	intron	internal	NA	CGI shore	intragenic	1.61	5.06	-1.65208	0.0374985	hypomethylation	yes
11203	233144	chr5	-	31126257	31127056	CACNB3	promoter	HCP	Intermediate	NA	NA	1.60667	0.746667	1.09954	0.0456001	hypermethylation	yes
5996	124443	chr2	+	136481153	136481587	ARHGEF19	intron	first	NA	CGI	intragenic	1.6	0	Inf	0.000272	hypermethylation	yes
3423	72830	chr16	-	2815626	2816425	DSTYK	promoter	HCP	Intermediate	NA	NA	1.6	3.79	-1.24793	0.00988741	hypomethylation	yes
2554	54776	chr14	+	50847547	50848476	TRPS1	exon	internal	NA	NA	NA	1.59333	0	Inf	0.000214	hypermethylation	yes
9186	190977	chr29	-	9355870	9356669	EED	promoter	HCP	Intermediate	CGI	intergenic	1.58667	3.49333	-1.1375	0.0422693	hypomethylation	yes
4602	95335	chr18	-	34947014	34948214	EXOC3L1	promoter	HCP	Distal	NA	NA	1.58333	0.666667	1.24793	0.00988741	hypermethylation	yes
12686	263889	chr8	+	45503779	45504479	FXN	promoter	HCP	Proximal	CGI	intergenic	1.58	0.786667	1	0	hypermethylation	yes
9461	196571	chr3	+	15696132	15697358	PBXIP1	exon	internal	NA	CGI	intergenic	1.58	3.58333	-1.18057	0.00881976	hypomethylation	yes
7141	149696	chr22	-	51069371	51069880	RNF123	intron	internal	NA	NA	NA	1.58	0	Inf	0.00147602	hypermethylation	yes
3910	82127	chr17	-	43085746	43086445	GLRB	promoter	HCP	Proximal	NA	NA	1.57667	3.61667	-1.20163	0.0257794	hypomethylation	yes
2798	59599	chr15	+	28260089	28260483	PAFAH1B2	exon	first	NA	NA	NA	1.57	4.08667	-1.37851	0.0432849	hypomethylation	yes
10117	210417	chr3	-	100445903	100446702	RAD54L	promoter	HCP	Intermediate	CGI	intergenic	1.56667	0.563333	1.48543	0.0189729	hypermethylation	yes
11549	239654	chr6	+	22642030	22643137	TACR3	exon	first	NA	CGI	intergenic	1.56667	0.59	1.41504	0.019012	hypermethylation	yes
8422	174408	chr26	+	24131990	24133106	INA	exon	first	NA	CGI	intergenic	1.54	0.543333	1.5025	0.03379	hypermethylation	yes
3569	75902	chr16	-	53248181	53248880	DNAJC16	promoter	HCP	Proximal	CGI	intergenic	1.53333	0.46	1.73697	0.00625822	hypermethylation	yes
11341	235762	chr5	-	75303161	75304306	EIF3D	intron	internal	NA	NA	NA	1.53333	3.83	-1.32193	0.0389844	hypomethylation	yes
1030	22917	chr10	-	80971047	80971846	ZFP36L1	promoter	HCP	Intermediate	CGI	intergenic	1.53333	3.38	-1.1375	0.00629032	hypomethylation	yes
5473	112550	chr19	-	36747671	36749443	CACNA1G	intron	internal	NA	NA	NA	1.53	0.763333	1	0.0486203	hypermethylation	yes
7233	151274	chr23	+	7388750	7389212	RPS18	intron	first	NA	NA	NA	1.53	3.97333	-1.37851	0.0263332	hypomethylation	yes
5044	103225	chr19	+	35543727	35545600	PLD6	intron	first	NA	NA	NA	1.52667	3.05	-1	0.0360691	hypomethylation	yes
12699	264252	chr8	+	60195757	60196456	RUSC2	exon	last	NA	NA	NA	1.5	0	Inf	0.000483	hypermethylation	yes
7725	160089	chr24	+	43149701	43151534	CHMP1B	exon	first	NA	CGI	intergenic	1.49667	0.706667	1.078	0.0461921	hypermethylation	yes
3684	78032	chr17	+	41770361	41771505	FAM198B	exon	internal	NA	NA	NA	1.49333	3.36	-1.16993	0.00920872	hypomethylation	yes
3702	78454	chr17	+	54781146	54783853	PITPNM2	intron	internal	NA	NA	NA	1.49333	0.746667	1	0.00723621	hypermethylation	yes
5404	110945	chr19	-	27710476	27710914	PLSCR3	exon	first	NA	NA	NA	1.47333	0	Inf	0.000494	hypermethylation	yes
8137	168642	chr25	-	3257757	3258903	ADCY9	intron	internal	NA	NA	NA	1.47	0	Inf	0.000282	hypermethylation	yes
13237	276120	chr9	-	40929499	40930490	FIG4	intron	internal	NA	NA	NA	1.47	0	Inf	0.00101447	hypermethylation	yes
9326	193818	chr29	-	44987622	44987834	YIF1A	exon	internal	NA	CGI shore	intergenic	1.47	3.43	-1.22239	0.0256943	hypomethylation	yes
7905	163879	chr25	+	3754735	3755435	MGRN1	promoter	HCP	Proximal	NA	NA	1.46667	3.73333	-1.34792	0.00796637	hypomethylation	yes
10614	221280	chr4	-	113568493	113569693	RARRES2	promoter	HCP	Distal	NA	NA	1.46	0.62	1.22239	0.0043081	hypermethylation	yes
2601	55711	chr14	-	1491981	1494364	ZNF34	exon	last	NA	NA	NA	1.45667	3.76667	-1.36923	0.0293396	hypomethylation	yes
11009	229792	chr5	+	107909551	107910750	B4GALNT3	promoter	LCP	Distal	NA	NA	1.45333	3.03	-1.06413	0.0216792	hypomethylation	yes
6638	138615	chr21	+	66877461	66878161	SLC25A47	promoter	ICP	Proximal	NA	NA	1.45	4.34667	-1.58496	0.0251836	hypomethylation	yes
262	5711	chr1	+	153233367	153234067	PIK3R4	promoter	HCP	Proximal	CGI	intragenic	1.43333	0	Inf	0.00243642	hypermethylation	yes
10548	219842	chr4	-	81667520	81668516	CDK13	exon	last	NA	NA	NA	1.43	0.65	1.1375	0.00467671	hypermethylation	yes
4766	98033	chr18	-	55334338	55335037	LIG1	promoter	HCP	Proximal	NA	NA	1.42667	3.21	-1.16993	0.0089715	hypomethylation	yes
1711	38128	chr12	+	18314054	18316590	RB1	exon	last	NA	NA	NA	1.41667	0.496667	1.51457	0.0481082	hypermethylation	yes
13137	274001	chr9	+	75813334	75813540	PEX7	exon	first	NA	CGI	promoter	1.41	4.69333	-1.73697	0.0377495	hypomethylation	yes
494	10837	chr1	-	144231074	144232733	TMPRSS3	intron	internal	NA	NA	NA	1.40333	3.18333	-1.18057	0.0354786	hypomethylation	yes
8279	171704	chr25	-	35097003	35098342	LRWD1	intron	internal	NA	NA	NA	1.37667	2.92	-1.08746	0.0460903	hypomethylation	yes
2673	57412	chr14	-	36470965	36471764	LACTB2	promoter	HCP	Intermediate	CGI	promoter	1.37	3.5	-1.35364	0.023473	hypomethylation	yes
11074	231076	chr5	+	116756035	116756735	ATXN10	promoter	HCP	Proximal	CGI	intragenic	1.36667	2.73333	-1	0.0447453	hypomethylation	yes
10532	219533	chr4	-	72074983	72075682	NPY	promoter	ICP	Proximal	CGI	intergenic	1.36333	3.03	-1.152	0.0401754	hypomethylation	yes
4316	90305	chr18	+	50135952	50136860	SPTBN4	intron	internal	NA	CGI	intergenic	1.35667	0	Inf	0.00177625	hypermethylation	yes
10568	220229	chr4	-	92953572	92954008	LRRC4	exon	last	NA	NA	NA	1.34667	0	Inf	0.000272	hypermethylation	yes
11854	246336	chr6	-	98933987	98934786	HNRNPD	promoter	HCP	Intermediate	CGI	intergenic	1.33667	3.07667	-1.20163	0.00984991	hypomethylation	yes
4903	100116	chr19	+	15272794	15273593	NLE1	promoter	HCP	Intermediate	NA	NA	1.33667	4.02	-1.58496	0.0339087	hypomethylation	yes
6997	146283	chr22	+	54877917	54880177	ZDHHC3	intron	last	NA	NA	NA	1.33	3.31667	-1.32193	0.000356	hypomethylation	yes
11331	235503	chr5	-	71392145	71393013	BPIFC	intron	last	NA	NA	NA	1.32667	0	Inf	0.000814	hypermethylation	yes
4429	92322	chr18	+	57261425	57262110	CLEC11A	exon	last	NA	CGI	intergenic	1.32667	0.666667	1	8.88e-16	hypermethylation	yes
10182	211934	chr3	-	111522752	111523551	GJB4	promoter	ICP	Intermediate	CGI shore	intergenic	1.32	3.30333	-1.32193	0.0282391	hypomethylation	yes
8643	179433	chr27	+	19002727	19004392	MTMR7	intron	internal	NA	NA	NA	1.32	2.76	-1.06413	0.0028576	hypomethylation	yes
13732	285648	chrX	-	87053634	87054026	STARD8	intron	internal	NA	NA	NA	1.32	0	Inf	0.000272	hypermethylation	yes
7477	155574	chr23	-	8736738	8737437	SNRPC	promoter	ICP	Proximal	NA	NA	1.31667	0	Inf	8.32e-05	hypermethylation	yes
7907	163943	chr25	+	3827946	3829409	C25H16orf71	intron	internal	NA	NA	NA	1.31333	0.616667	1.08746	0.00931808	hypermethylation	yes
5493	113045	chr19	-	38563603	38564097	HOXB4	exon	first	NA	NA	NA	1.31333	0	Inf	0.000654	hypermethylation	yes
7153	149908	chr22	-	51573716	51574844	ARIH2	intron	internal	NA	NA	NA	1.3	2.59333	-1	0.045345	hypomethylation	yes
9134	189778	chr29	+	46108411	46109487	NDUFV1	intron	first	NA	CGI	intergenic	1.3	0.47	1.45943	0.0341343	hypermethylation	yes
12386	258000	chr7	-	18930573	18931198	VAV1	intron	internal	NA	NA	NA	1.3	0	Inf	0.000272	hypermethylation	yes
1952	42198	chr12	-	89271404	89272604	CARS2	promoter	HCP	Distal	NA	NA	1.29667	0	Inf	0.000564	hypermethylation	yes
8901	185109	chr28	-	26612053	26614365	PPA1	intron	first	NA	CGI	intergenic	1.28667	0.543333	1.24793	0.0255642	hypermethylation	yes
3554	75585	chr16	-	51853492	51854859	PRKCZ	intron	internal	NA	NA	NA	1.27	0.633333	1	0.044755	hypermethylation	yes
2146	46234	chr13	+	65446576	65447324	ERGIC3	intron	internal	NA	NA	NA	1.26667	0	Inf	0.000494	hypermethylation	yes
704	15623	chr10	+	58318966	58320571	GNB5	intron	internal	NA	NA	NA	1.26667	0.506667	1.32193	0.0195673	hypermethylation	yes
9017	187392	chr29	+	30104833	30105518	ST3GAL4	intron	internal	NA	NA	NA	1.26667	4.52667	-1.8365	0.0499626	hypomethylation	yes
1640	36724	chr11	-	102502678	102503829	TTF1	intron	internal	NA	NA	NA	1.25	2.87333	-1.20163	0.0189735	hypomethylation	yes
11680	242549	chr6	+	103319942	103321141	PTPN13	promoter	HCP	Distal	CGI	intragenic	1.24667	3.24667	-1.37851	0.016399	hypomethylation	yes
8234	170806	chr25	-	26855747	26856546	DCTPP1	promoter	ICP	Intermediate	NA	NA	1.23667	0.53	1.22239	0.0256943	hypermethylation	yes
9282	192871	chr29	-	41921005	41921784	CHRM1	exon	internal	NA	CGI	intergenic	1.23333	2.46667	-1	0.0139322	hypomethylation	yes
2076	44880	chr13	+	53133602	53134401	SNRPB	promoter	HCP	Intermediate	CGI shore	intragenic	1.23333	0	Inf	0.000272	hypermethylation	yes
7186	150475	chr22	-	56486501	56487200	TAMM41	promoter	HCP	Proximal	CGI	intergenic	1.23333	2.46667	-1	0.0484894	hypomethylation	yes
9156	190367	chr29	+	50539452	50542904	CHID1	intron	first	NA	CGI	intergenic	1.22667	0.466667	1.38702	0.0363401	hypermethylation	yes
12058	250886	chr7	+	21438293	21439492	APBA3	promoter	HCP	Distal	CGI	intergenic	1.22333	0.553333	1.1375	0.0437073	hypermethylation	yes
4790	98457	chr18	-	56455244	56455943	NOSIP	promoter	ICP	Proximal	NA	NA	1.22	3.05	-1.32193	0.0167779	hypomethylation	yes
9018	187419	chr29	+	32725135	32727130	FLI1	exon	last	NA	CGI	intergenic	1.21667	2.96	-1.2854	0.0266449	hypomethylation	yes
2929	62432	chr15	+	59585480	59586180	METTL15	promoter	HCP	Proximal	CGI	intergenic	1.20333	2.40667	-1	0.0409411	hypomethylation	yes
8533	176971	chr26	-	20694707	20696428	DNMBP	exon	last	NA	NA	NA	1.2	3.17	-1.4021	0.00237789	hypomethylation	yes
3267	69244	chr16	+	30612717	30613408	PSEN2	intron	internal	NA	NA	NA	1.2	0	Inf	0.000494	hypermethylation	yes
2195	47196	chr13	+	74836292	74836751	TKDP4	intron	last	NA	NA	NA	1.2	0	Inf	0.000272	hypermethylation	yes
5317	108933	chr19	-	20379856	20380655	IFT20	promoter	HCP	Intermediate	NA	NA	1.18	2.50333	-1.08746	0.025995	hypomethylation	yes
5466	112376	chr19	-	35825843	35826642	TMEM11	promoter	HCP	Intermediate	NA	NA	1.18	2.51	-1.08746	0.0331319	hypomethylation	yes
162	3361	chr1	+	98394212	98395411	ACTRT3	promoter	ICP	Distal	CGI shore	intergenic	1.17333	0	Inf	0.000272	hypermethylation	yes
902	20012	chr10	-	26445835	26446634	ANG2	promoter	ICP	Intermediate	CGI	intergenic	1.17333	0	Inf	0.000814	hypermethylation	yes
12356	257324	chr7	-	16312289	16312988	AP1M2	promoter	ICP	Proximal	CGI	intergenic	1.17333	0.586667	1	8.88e-16	hypermethylation	yes
902	20009	chr10	-	26445804	26446603	RNASE4	promoter	ICP	Intermediate	CGI	intergenic	1.17333	0	Inf	0.000814	hypermethylation	yes
5096	104206	chr19	+	40959297	40960496	PSMD3	promoter	HCP	Distal	CGI shore	intergenic	1.17	0	Inf	0.00101447	hypermethylation	yes
902	20006	chr10	-	26445790	26446589	ANG	promoter	ICP	Intermediate	CGI	intergenic	1.16667	0	Inf	0.000814	hypermethylation	yes
8673	180180	chr27	+	36151078	36154099	GINS4	intron	internal	NA	NA	NA	1.16	2.62	-1.17585	0.0293746	hypomethylation	yes
3993	83952	chr17	-	66112862	66114674	ACACB	intron	internal	NA	NA	NA	1.15667	2.38667	-1.04439	0.00908244	hypomethylation	yes
4726	97427	chr18	-	52213737	52215546	PLAUR	intron	first	NA	NA	NA	1.15667	3.39333	-1.5502	0.00280719	hypomethylation	yes
12932	269320	chr8	-	70042333	70045795	PHYHIP	intron	first	NA	NA	NA	1.15	2.34	-1.02466	0.0441403	hypomethylation	yes
5870	121679	chr2	+	108076104	108077087	DES	intron	first	NA	CGI	intragenic	1.12667	0	Inf	0.00177625	hypermethylation	yes
9766	203034	chr3	+	113588109	113588827	ATG16L1	intron	internal	NA	NA	NA	1.12	3.16333	-1.5025	0.00344235	hypomethylation	yes
3340	70725	chr16	+	52431499	52436650	DVL1	intron	first	NA	CGI	intragenic	1.11	0.53	1.06413	0.0445827	hypermethylation	yes
3766	79746	chr17	+	65687777	65688510	TRPV4	intron	internal	NA	NA	NA	1.10667	0	Inf	0.000814	hypermethylation	yes
3286	69645	chr16	+	37838404	37839104	BLZF1	promoter	HCP	Proximal	NA	NA	1.10333	2.47667	-1.16993	0.0089715	hypomethylation	yes
1328	30002	chr11	+	100799165	100801320	ASS1	intron	internal	NA	NA	NA	1.1	0	Inf	0.00217659	hypermethylation	yes
3162	66911	chr15	-	65401801	65405853	LMO2	intron	internal	NA	CGI	intergenic	1.09667	0.493333	1.15754	0.0479616	hypermethylation	yes
5018	102497	chr19	+	30300233	30303214	ADPRM	intron	last	NA	NA	NA	1.08	0	Inf	0.000432	hypermethylation	yes
1222	27255	chr11	+	64774886	64775443	MEIS1	intron	internal	NA	NA	NA	1.08	0	Inf	0.000754	hypermethylation	yes
2798	59598	chr15	+	28259889	28260589	PAFAH1B2	promoter	HCP	Proximal	NA	NA	1.08	3.42333	-1.66297	0.00981956	hypomethylation	yes
9452	196351	chr3	+	15421621	15422420	CLK2	promoter	HCP	Intermediate	CGI shore	intergenic	1.07667	0	Inf	0.000272	hypermethylation	yes
12259	255159	chr7	+	104601729	104603499	PPIP5K2	intron	internal	NA	NA	NA	1.06333	0.53	1	0.0450508	hypermethylation	yes
7899	163769	chr25	+	2894610	2895310	CLUAP1	promoter	HCP	Proximal	NA	NA	1.06	2.29333	-1.11548	0.00919807	hypomethylation	yes
8887	184734	chr28	-	18471354	18472053	RTKN2	promoter	HCP	Proximal	NA	NA	1.02667	2.05333	-1	1.22e-05	hypomethylation	yes
8647	179505	chr27	+	22981792	22982653	DLC1	intron	internal	NA	NA	NA	1.01667	2.37	-1.22239	0.0140412	hypomethylation	yes
1398	31378	chr11	-	9200410	9202950	TGFBRAP1	exon	last	NA	CGI shore	intergenic	1.01667	2.47333	-1.28011	0.0221372	hypomethylation	yes
3420	72770	chr16	-	2690258	2692410	TMEM81	exon	first	NA	NA	NA	1.01667	2.58	-1.34104	0.0272823	hypomethylation	yes
9022	187468	chr29	+	36643232	36643678	TMEM45B	intron	internal	NA	NA	NA	1.01333	0	Inf	0.000272	hypermethylation	yes
5482	112814	chr19	-	37191893	37193720	PDK2	intron	first	NA	NA	NA	0.96	2.07333	-1.11548	0.036669	hypomethylation	yes
12014	249956	chr7	+	17847340	17848602	EVI5L	intron	internal	NA	NA	NA	0.946667	3.15333	-1.73697	0.0439856	hypomethylation	yes
177	3713	chr1	+	111997147	111998336	SSR3	intron	first	NA	CGI	intergenic	0.94	2.55667	-1.44057	0.00264832	hypomethylation	yes
8658	179799	chr27	+	31846927	31848126	KCNU1	promoter	LCP	Distal	NA	NA	0.93	2.37667	-1.35364	0.028488	hypomethylation	yes
5988	124032	chr2	+	134038040	134038839	UBR4	promoter	HCP	Intermediate	CGI	intragenic	0.93	2.02667	-1.11548	0.048613	hypomethylation	yes
3968	83429	chr17	-	63561383	63562552	SLC8B1	exon	last	NA	NA	NA	0.916667	1.94667	-1.08746	0.00907006	hypomethylation	yes
12969	269977	chr8	-	77527211	77530821	RASEF	intron	internal	NA	NA	NA	0.91	2.02667	-1.152	0.0258658	hypomethylation	yes
12922	269112	chr8	-	64723034	64723833	ALG2	promoter	HCP	Intermediate	CGI	intergenic	0.906667	2.57667	-1.5025	0.0442539	hypomethylation	yes
2524	54128	chr14	+	29829349	29830148	YTHDF3	promoter	HCP	Intermediate	CGI	promoter	0.9	2.69333	-1.58496	0.0424692	hypomethylation	yes
17	375	chr1	+	5035870	5037862	CLDN8	exon	first	NA	NA	NA	0.883333	2.47667	-1.48543	0.034238	hypomethylation	yes
4763	97944	chr18	-	54913392	54916782	NAPA	intron	internal	NA	NA	NA	0.88	1.92	-1.12553	0.0448364	hypomethylation	yes
9438	195949	chr3	+	14379872	14380572	MEF2D	promoter	HCP	Proximal	CGI	intergenic	0.873333	3.14	-1.848	0.0360326	hypomethylation	yes
12003	249699	chr7	+	17043718	17044545	PRKCSH	intron	internal	NA	NA	NA	0.873333	2.03667	-1.22239	0.0249599	hypomethylation	yes
10572	220359	chr4	-	93800701	93801500	TNPO3	promoter	HCP	Intermediate	CGI	intergenic	0.866667	2.6	-1.58496	0.0337833	hypomethylation	yes
6212	130033	chr2	-	125213837	125214379	OPRD1	exon	last	NA	CGI	intergenic	0.85	1.7	-1	0.045345	hypomethylation	yes
4923	100471	chr19	+	20426417	20427036	SARM1	exon	internal	NA	NA	NA	0.833333	2.16667	-1.37851	0.0393039	hypomethylation	yes
8159	169023	chr25	-	10325220	10326019	LITAF	promoter	HCP	Intermediate	NA	NA	0.83	2.5	-1.58496	0.0377495	hypomethylation	yes
3511	74797	chr16	-	42610271	42611219	PLOD1	intron	internal	NA	NA	NA	0.83	1.79667	-1.11548	0.00921314	hypomethylation	yes
8722	181093	chr27	-	25963511	25966740	GSR	intron	internal	NA	NA	NA	0.823333	2.06333	-1.32193	0.00109456	hypomethylation	yes
5312	108851	chr19	-	19762057	19762528	NOS2	intron	internal	NA	NA	NA	0.82	2.46	-1.58496	0.0345369	hypomethylation	yes
996	22189	chr10	-	65504294	65506582	DUOX1	intron	internal	NA	NA	NA	0.813333	1.69667	-1.05445	0.0197139	hypomethylation	yes
1937	41935	chr12	-	80245064	80246264	GPR183	promoter	ICP	Distal	NA	NA	0.806667	2.2	-1.44057	0.0431262	hypomethylation	yes
3898	81828	chr17	-	29388651	29390497	JADE1	intron	internal	NA	NA	NA	0.806667	2.7	-1.75002	0.0442346	hypomethylation	yes
1049	23371	chr10	-	86360329	86361257	AREL1	intron	internal	NA	NA	NA	0.8	1.75333	-1.1375	0.0252682	hypomethylation	yes
2871	61368	chr15	+	46624153	46624853	LOC530354	promoter	LCP	Proximal	NA	NA	0.8	1.99667	-1.32193	0.0266715	hypomethylation	yes
7393	153980	chr23	+	30959005	30959804	ZNF184	promoter	ICP	Intermediate	CGI shore	intragenic	0.8	1.60333	-1	8.88e-16	hypomethylation	yes
799	17926	chr10	+	102709948	102715462	TDP1	intron	internal	NA	CGI	intragenic	0.79	1.61667	-1.02385	0.019855	hypomethylation	yes
8519	176760	chr26	-	18673214	18674013	MORN4	promoter	ICP	Intermediate	NA	NA	0.776667	1.75333	-1.16993	0.0255194	hypomethylation	yes
8932	185852	chr28	-	33924484	33925183	POLR3A	promoter	HCP	Proximal	CGI	intergenic	0.76	2.03667	-1.41504	0.019012	hypomethylation	yes
13580	282756	chrX	+	142149387	142150186	ARHGAP6	promoter	HCP	Intermediate	CGI	promoter	0.753333	1.75333	-1.22239	0.0190898	hypomethylation	yes
6687	139635	chr21	-	21275475	21277438	RLBP1	intron	internal	NA	CGI	intergenic	0.753333	1.78	-1.24101	0.0320684	hypomethylation	yes
5473	112586	chr19	-	36779030	36781282	CACNA1G	intron	internal	NA	NA	NA	0.75	1.56667	-1.06413	0.0197257	hypomethylation	yes
8579	178080	chr26	-	34369695	34372701	NRAP	intron	internal	NA	NA	NA	0.75	1.65	-1.1375	0.0146019	hypomethylation	yes
733	16453	chr10	+	71912432	71913817	DAAM1	intron	internal	NA	NA	NA	0.74	2.00667	-1.44057	0.018776	hypomethylation	yes
2107	45371	chr13	+	60842204	60843904	SLC52A3	intron	internal	NA	NA	NA	0.74	1.55667	-1.07039	0.0097214	hypomethylation	yes
4147	86944	chr18	+	23848524	23852869	MMP2	intron	internal	NA	NA	NA	0.736667	1.58	-1.09954	0.0256358	hypomethylation	yes
10454	217552	chr4	-	15182375	15183170	ASNS	intron	first	NA	CGI shore	intergenic	0.73	1.45667	-1	8.88e-16	hypomethylation	yes
3135	66390	chr15	-	54618245	54619044	LIPT2	promoter	HCP	Intermediate	NA	NA	0.72	1.92	-1.41504	0.019012	hypomethylation	yes
7852	162901	chr25	+	517359	518059	RAB40C	promoter	HCP	Proximal	NA	NA	0.72	1.62	-1.16993	0.0255194	hypomethylation	yes
2598	55627	chr14	+	83277275	83277975	IMPA1	promoter	HCP	Proximal	CGI	promoter	0.716667	2.15333	-1.58496	0.0347869	hypomethylation	yes
833	18587	chr10	-	11786281	11787080	PTGER2	promoter	HCP	Intermediate	CGI	intergenic	0.71	1.56667	-1.1375	0.00872242	hypomethylation	yes
8206	170239	chr25	-	26169410	26170109	CD19	promoter	LCP	Proximal	NA	NA	0.703333	2.28	-1.70044	0.034691	hypomethylation	yes
2144	46209	chr13	+	64840648	64841521	ACSS2	exon	last	NA	NA	NA	0.7	1.54667	-1.1375	0.00872242	hypomethylation	yes
3433	72949	chr16	-	3574452	3576430	RAB7B	exon	last	NA	NA	NA	0.7	1.40667	-1	0.0109114	hypomethylation	yes
1274	28424	chr11	+	83054856	83058064	NBAS	intron	internal	NA	NA	NA	0.696667	1.56667	-1.16993	0.0107931	hypomethylation	yes
921	20369	chr10	-	36272402	36273971	C10H15orf57	intron	first	NA	CGI shore	intergenic	0.693333	1.58	-1.19265	0.0416123	hypomethylation	yes
1108	24685	chr11	+	10095619	10096418	DQX1	promoter	LCP	Intermediate	NA	NA	0.693333	1.38333	-1	8.88e-16	hypomethylation	yes
2904	61882	chr15	+	53148835	53149547	ATG16L2	intron	internal	NA	NA	NA	0.69	2.92333	-2.08746	0.0119453	hypomethylation	yes
3105	65785	chr15	-	47077426	47081438	ILK	intron	internal	NA	CGI shore	intergenic	0.683333	1.45667	-1.08746	0.0301014	hypomethylation	yes
10576	220470	chr4	-	95208758	95209457	COPG2	promoter	HCP	Proximal	CGI	intergenic	0.68	2.84667	-2.07039	0.0240374	hypomethylation	yes
2913	62079	chr15	+	54686283	54687780	POLD3	intron	first	NA	CGI	intergenic	0.68	1.7	-1.32193	0.0423945	hypomethylation	yes
8582	178183	chr26	-	36824127	36826933	GFRA1	intron	internal	NA	NA	NA	0.66	1.68	-1.34792	0.0244418	hypomethylation	yes
6324	131745	chr20	+	14682026	14682726	SREK1IP1	promoter	ICP	Proximal	NA	NA	0.66	1.97333	-1.58496	0.0345369	hypomethylation	yes
11344	235818	chr5	-	75568249	75569048	PVALB	promoter	HCP	Intermediate	NA	NA	0.656667	2.95667	-2.16993	0.0404201	hypomethylation	yes
7493	155864	chr23	-	11373192	11373891	CCDC167	promoter	HCP	Proximal	NA	NA	0.65	3.01333	-2.22239	0.018489	hypomethylation	yes
3080	65158	chr15	-	35473392	35474734	OTOG	intron	internal	NA	NA	NA	0.65	1.30333	-1	0.0450508	hypomethylation	yes
5598	115122	chr19	-	45556412	45557024	MAP3K14	exon	internal	NA	NA	NA	0.63	1.26667	-1	8.88e-16	hypomethylation	yes
8343	172982	chr25	-	42172473	42173673	UNCX	promoter	HCP	Distal	NA	NA	0.63	1.47	-1.22239	0.0256943	hypomethylation	yes
2373	51104	chr13	-	61179790	61183356	TRIB3	intron	internal	NA	NA	NA	0.623333	1.57333	-1.34104	0.0414417	hypomethylation	yes
3539	75339	chr16	-	47983681	47984546	RNF207	intron	internal	NA	CGI shore	intergenic	0.613333	1.83333	-1.58496	0.0337833	hypomethylation	yes
2436	52283	chr13	-	75812621	75814116	ELMO2	exon	last	NA	NA	NA	0.596667	2.90667	-2.2854	0.0351303	hypomethylation	yes
2961	63118	chr15	+	76723055	76724254	SLC35C1	promoter	HCP	Distal	CGI	intergenic	0.59	2.23667	-1.926	0.00817796	hypomethylation	yes
8446	175046	chr26	+	34327132	34328542	HABP2	intron	internal	NA	NA	NA	0.583333	1.28333	-1.1375	0.0249599	hypomethylation	yes
10974	228934	chr5	+	101870873	101871573	NANOG	promoter	LCP	Proximal	NA	NA	0.56	1.31667	-1.22239	0.0256943	hypomethylation	yes
7470	155492	chr23	-	7866188	7867584	MLN	intron	internal	NA	NA	NA	0.556667	1.66667	-1.58496	0.033669	hypomethylation	yes
1235	27512	chr11	+	68381593	68382792	PCBP1	promoter	HCP	Distal	CGI	intragenic	0.55	1.31667	-1.26303	0.0151704	hypomethylation	yes
13274	276826	chr9	-	67594410	67595209	PTPRK	promoter	HCP	Intermediate	CGI	promoter	0.55	1.84	-1.73697	0.0377495	hypomethylation	yes
1397	31376	chr11	-	6150924	6152124	TBC1D8	promoter	HCP	Distal	NA	NA	0.53	1.26333	-1.26303	0.0172807	hypomethylation	yes
8264	171357	chr25	-	33710726	33714697	EIF4H	intron	internal	NA	NA	NA	0.52	1.18	-1.16993	0.0413947	hypomethylation	yes
2418	51995	chr13	-	73757305	73760241	ADA	intron	internal	NA	NA	NA	0.513333	1.34	-1.37851	0.024668	hypomethylation	yes
9579	198748	chr3	+	34055559	34060290	AMIGO1	exon	last	NA	NA	NA	0.506667	1.06667	-1.074	0.0255107	hypomethylation	yes
9176	190764	chr29	-	2031709	2032887	FAT3	intron	internal	NA	NA	NA	0.503333	1.25333	-1.32193	0.0195673	hypomethylation	yes
13125	273664	chr9	+	66113262	66114461	CEP162	promoter	HCP	Distal	CGI	intergenic	0.49	1.22	-1.32193	0.0161112	hypomethylation	yes
8965	186458	chr29	+	7432482	7433281	CTSC	promoter	HCP	Intermediate	NA	NA	0.49	1.78667	-1.87447	0.00569444	hypomethylation	yes
3718	78775	chr17	+	56136799	56140769	CAMKK2	intron	first	NA	NA	NA	0.48	1	-1.05889	0.00125385	hypomethylation	yes
3455	73510	chr16	-	24334058	24337789	RAB3GAP2	intron	internal	NA	NA	NA	0.466667	1.05	-1.15754	8.83e-05	hypomethylation	yes
12404	258266	chr7	-	20847060	20848013	HDGFRP2	intron	internal	NA	CGI	intergenic	0.45	1.97	-2.11548	0.0190786	hypomethylation	yes
3465	73755	chr16	-	29632711	29635404	TMEM63A	intron	internal	NA	NA	NA	0.45	1.09333	-1.28011	0.0408611	hypomethylation	yes
3245	68820	chr16	+	19559387	19563111	KCTD3	intron	internal	NA	NA	NA	0.42	1.00333	-1.24793	0.0175773	hypomethylation	yes
8415	174271	chr26	+	22915459	22916658	FBXL15	promoter	HCP	Distal	CGI	intergenic	0.416667	1.04333	-1.32193	0.0195673	hypomethylation	yes
235	5001	chr1	+	145154830	145158107	FAM207A	intron	first	NA	CGI	intergenic	0.41	1.00667	-1.28951	0.0309949	hypomethylation	yes
4983	101710	chr19	+	27648501	27650489	EIF5A	intron	first	NA	NA	NA	0.386667	1.17	-1.58496	0.0377495	hypomethylation	yes
7019	146794	chr22	+	59950394	59951593	RPN1	promoter	HCP	Distal	CGI shore	intergenic	0.38	1.40333	-1.87447	0.00569444	hypomethylation	yes
7767	160875	chr24	-	11154429	11158834	CDH7	intron	internal	NA	NA	NA	0.323333	1.01333	-1.65208	0.0497311	hypomethylation	yes
11993	249362	chr7	+	16282528	16285237	ATG4D	intron	internal	NA	NA	NA	0.32	1.23333	-1.9386	0.0238775	hypomethylation	yes
6284	131257	chr20	+	2583604	2588922	GABRP	intron	first	NA	NA	NA	0.303333	1.07	-1.82597	0.0289251	hypomethylation	yes
13098	272799	chr9	+	45297684	45301320	PREP	intron	last	NA	NA	NA	0.303333	1.16	-1.94753	0.022825	hypomethylation	yes
12256	255023	chr7	+	98715754	98718211	ERAP2	intron	first	NA	NA	NA	0.23	1.07333	-2.22239	0.018489	hypomethylation	yes
11663	242284	chr6	+	93592016	93592212	11-Sep	exon	internal	NA	NA	NA	0	8.55	-Inf	0.000214	hypomethylation	yes
5269	107854	chr19	-	9698572	9698735	4-Sep	exon	internal	NA	NA	NA	0	18.8033	-Inf	0.000144	hypomethylation	yes
5269	107856	chr19	-	9698828	9698925	4-Sep	exon	internal	NA	NA	NA	0	12.4967	-Inf	0.000483	hypomethylation	yes
3928	82609	chr17	-	52980878	52981432	AACS	intron	internal	NA	NA	NA	0	3.38333	-Inf	3.02e-05	hypomethylation	yes
438	9528	chr1	-	116981510	116983046	AADAC	intron	internal	NA	NA	NA	0	1.44	-Inf	0.000121	hypomethylation	yes
3993	84003	chr17	-	66153141	66153288	ACACB	exon	internal	NA	NA	NA	0	8.69667	-Inf	0.000404	hypomethylation	yes
5142	105086	chr19	+	45434239	45434419	ACBD4	intron	internal	NA	NA	NA	0	3.10333	-Inf	0.000272	hypomethylation	yes
9213	191494	chr29	-	29435094	29435793	ACRV1	promoter	LCP	Proximal	NA	NA	0	1.1	-Inf	0.000272	hypomethylation	yes
5477	112687	chr19	-	36872654	36873466	ACSF2	intron	internal	NA	NA	NA	0	1.38	-Inf	0.00108506	hypomethylation	yes
696	15486	chr10	+	51721785	51721936	ADAM10	exon	internal	NA	NA	NA	0	7.57667	-Inf	0.000272	hypomethylation	yes
9229	191812	chr29	-	37107316	37107811	ADAMTS8	intron	internal	NA	CGI	intergenic	0	1.38	-Inf	0.000754	hypomethylation	yes
9926	206128	chr3	-	20195102	20195316	ADAMTSL4	intron	first	NA	NA	NA	0	4.27333	-Inf	0.000272	hypomethylation	yes
9926	206102	chr3	-	20189245	20189422	ADAMTSL4	exon	internal	NA	NA	NA	0	11.5367	-Inf	0.000334	hypomethylation	yes
7533	156573	chr23	-	20250485	20251184	ADGRF1	promoter	LCP	Proximal	NA	NA	0	1.71667	-Inf	8.32e-05	hypomethylation	yes
8581	178139	chr26	-	35052831	35054525	AFAP1L2	intron	internal	NA	NA	NA	0	1.08333	-Inf	1.34e-05	hypomethylation	yes
8581	178158	chr26	-	35068001	35068181	AFAP1L2	exon	internal	NA	NA	NA	0	19.5667	-Inf	5.33e-05	hypomethylation	yes
608	13491	chr10	+	21706198	21707015	AJUBA	intron	internal	NA	NA	NA	0	1.82667	-Inf	0.00133418	hypomethylation	yes
12088	251604	chr7	+	28606895	28607814	ALDH7A1	intron	internal	NA	NA	NA	0	1.43333	-Inf	8.35e-05	hypomethylation	yes
12074	251130	chr7	+	22696778	22697478	AMH	promoter	LCP	Proximal	CGI shore	intergenic	0	1.12	-Inf	0.000814	hypomethylation	yes
12074	251135	chr7	+	22696978	22697442	AMH	exon	first	NA	CGI shore	intergenic	0	1.63333	-Inf	0.000814	hypomethylation	yes
8826	183385	chr28	+	35351772	35352143	ANXA11	intron	internal	NA	NA	NA	0	2.18667	-Inf	8.35e-05	hypomethylation	yes
693	15404	chr10	+	49860062	49860105	ANXA2	exon	first	NA	CGI	intergenic	0	9.52333	-Inf	0.000272	hypomethylation	yes
904	20036	chr10	-	26708675	26709374	APEX1	promoter	HCP	Proximal	CGI	intergenic	0	1.81333	-Inf	0.000272	hypomethylation	yes
24	550	chr1	+	9605182	9606381	APP	promoter	HCP	Distal	CGI shore	intergenic	0	1.44333	-Inf	9.36e-05	hypomethylation	yes
2210	47547	chr13	+	77869427	77869556	ARFGEF2	exon	internal	NA	NA	NA	0	8.08	-Inf	0.00177625	hypomethylation	yes
4906	100195	chr19	+	17462092	17463291	ASIC2	promoter	LCP	Distal	NA	NA	0	1.24333	-Inf	0.00116437	hypomethylation	yes
11417	237118	chr5	-	103888722	103889969	ATN1	intron	first	NA	NA	NA	0	1.42333	-Inf	0.000324	hypomethylation	yes
7184	150421	chr22	-	55020686	55020793	ATP2B2	exon	internal	NA	CGI	intergenic	0	32.29	-Inf	0.000214	hypomethylation	yes
8099	167945	chr25	-	346826	347525	AXIN1	promoter	ICP	Proximal	NA	NA	0	7.84	-Inf	0.00171597	hypomethylation	yes
10914	227908	chr5	+	85522461	85522533	BCAT1	exon	internal	NA	NA	NA	0	10.2533	-Inf	0.000272	hypomethylation	yes
6481	135362	chr20	-	39256327	39256781	BRIX1	exon	last	NA	NA	NA	0	2.94	-Inf	0.000494	hypomethylation	yes
2530	54231	chr14	+	32760508	32761208	C14H8orf46	promoter	ICP	Proximal	NA	NA	0	2.28	-Inf	0.00124551	hypomethylation	yes
10985	229176	chr5	+	103736161	103736960	C1R	promoter	LCP	Intermediate	NA	NA	0	1.29667	-Inf	8.35e-05	hypomethylation	yes
9932	206266	chr3	-	20413047	20413746	C3H1orf54	promoter	ICP	Proximal	NA	NA	0	3.50667	-Inf	0.000654	hypomethylation	yes
12810	266783	chr8	+	104365896	104367528	C8H9orf43	intron	internal	NA	NA	NA	0	1.62333	-Inf	1.34e-05	hypomethylation	yes
12810	266802	chr8	+	104376583	104377037	C8H9orf43	exon	last	NA	NA	NA	0	2.61333	-Inf	8.35e-05	hypomethylation	yes
2732	58414	chr14	-	79376648	79378273	CA2	intron	internal	NA	NA	NA	0	1.43667	-Inf	0.000224	hypomethylation	yes
5280	108109	chr19	-	13110460	13110784	CA4	intron	internal	NA	NA	NA	0	4.04333	-Inf	8.35e-05	hypomethylation	yes
13540	281851	chrX	+	107157275	107157341	CASK	exon	first	NA	CGI	promoter	0	8.89	-Inf	0.000272	hypomethylation	yes
8704	180715	chr27	-	14086963	14088251	CASP3	intron	last	NA	NA	NA	0	2.82333	-Inf	0.00247876	hypomethylation	yes
7197	150728	chr22	-	58264029	58265114	CCDC174	intron	last	NA	NA	NA	0	2.72	-Inf	0.000794	hypomethylation	yes
7883	163525	chr25	+	1963702	1964246	CCNF	intron	internal	NA	NA	NA	0	2.66333	-Inf	0.000374	hypomethylation	yes
9358	194381	chr29	-	49844569	49845329	CD81	intron	internal	NA	NA	NA	0	1.67333	-Inf	0.00153505	hypomethylation	yes
8836	183567	chr28	+	39477709	39478488	CDHR1	intron	internal	NA	NA	NA	0	1.70667	-Inf	0.000324	hypomethylation	yes
605	13448	chr10	+	21579449	21580248	CEBPE	promoter	ICP	Intermediate	CGI shore	intergenic	0	1.71333	-Inf	0.000121	hypomethylation	yes
3173	67056	chr15	-	76577335	76577430	CHST1	exon	first	NA	NA	NA	0	8.60333	-Inf	8.35e-05	hypomethylation	yes
1874	40663	chr12	-	21610937	21611797	CKAP2	exon	internal	NA	NA	NA	0	2.87667	-Inf	0.00133573	hypomethylation	yes
2523	54117	chr14	+	28535994	28537193	CLVS1	promoter	LCP	Distal	NA	NA	0	1.81667	-Inf	0.000432	hypomethylation	yes
7764	160818	chr24	-	4260141	4261341	CNDP1	promoter	LCP	Distal	NA	NA	0	1.24667	-Inf	0.00133572	hypomethylation	yes
247	5282	chr1	+	147036315	147036782	COL18A1	intron	internal	NA	CGI shore	intergenic	0	2.46	-Inf	0.000324	hypomethylation	yes
12812	266840	chr8	+	105095607	105095669	COL27A1	exon	first	NA	CGI	intragenic	0	10.4167	-Inf	0.000272	hypomethylation	yes
10576	220473	chr4	-	95209154	95209258	COPG2	exon	first	NA	CGI	intergenic	0	11.5967	-Inf	0.000272	hypomethylation	yes
10833	225836	chr5	+	57386040	57386240	CS	exon	internal	NA	NA	NA	0	5.66333	-Inf	0.000964	hypomethylation	yes
4529	94078	chr18	-	13933957	13934387	CYBA	intron	internal	NA	NA	NA	0	2.03667	-Inf	0.000272	hypomethylation	yes
764	17302	chr10	+	84853520	84854200	DCAF4	intron	internal	NA	NA	NA	0	1.77333	-Inf	0.000483	hypomethylation	yes
7583	157652	chr23	-	27983625	27983819	DDR1	exon	internal	NA	NA	NA	0	20.1567	-Inf	0.0010048	hypomethylation	yes
10329	214705	chr4	+	77546566	77546654	DDX56	intron	first	NA	CGI	intergenic	0	5.33333	-Inf	0.000272	hypomethylation	yes
11770	244418	chr6	-	45676084	45676520	DHX15	exon	internal	NA	NA	NA	0	4.76	-Inf	0.000643	hypomethylation	yes
4634	95828	chr18	-	39151309	39152209	DHX38	intron	internal	NA	NA	NA	0	1.98667	-Inf	0.00116437	hypomethylation	yes
10428	217068	chr4	+	119432751	119434359	DNAJB6	intron	internal	NA	CGI shore	intergenic	0	2.1	-Inf	0.000403	hypomethylation	yes
1402	31435	chr11	-	10070355	10070655	DOK1	exon	internal	NA	CGI	intergenic	0	1.45	-Inf	0.000272	hypomethylation	yes
996	22184	chr10	-	65503180	65503359	DUOX1	exon	internal	NA	CGI	intergenic	0	4.32	-Inf	0.000814	hypomethylation	yes
8264	171361	chr25	-	33714942	33717074	EIF4H	intron	internal	NA	NA	NA	0	1.15667	-Inf	0.000204	hypomethylation	yes
2008	43521	chr13	+	33516327	33516691	EPC1	exon	internal	NA	NA	NA	0	5.08333	-Inf	0.000164	hypomethylation	yes
5475	112656	chr19	-	36822285	36823485	EPN3	promoter	LCP	Distal	NA	NA	0	1.31333	-Inf	0.00153505	hypomethylation	yes
11946	248343	chr7	+	6545190	6545388	EPS15L1	exon	internal	NA	NA	NA	0	6.29	-Inf	5.35e-05	hypomethylation	yes
967	21594	chr10	-	51502452	51502671	FAM63B	exon	internal	NA	NA	NA	0	2.61333	-Inf	0.000272	hypomethylation	yes
12831	267250	chr8	-	7427461	7428351	FDFT1	exon	last	NA	NA	NA	0	1.44	-Inf	0.000483	hypomethylation	yes
7106	148658	chr22	-	43697381	43698100	FLNB	intron	internal	NA	NA	NA	0	1.6	-Inf	0.000272	hypomethylation	yes
749	16985	chr10	+	77500625	77502098	FNTB	exon	last	NA	NA	NA	0	1.44	-Inf	0.00101447	hypomethylation	yes
7283	152020	chr23	+	15415990	15416074	FOXP4	exon	internal	NA	NA	NA	0	4.16333	-Inf	0.000272	hypomethylation	yes
11795	244887	chr6	-	67223190	67224390	GABRA4	promoter	HCP	Distal	NA	NA	0	1.42	-Inf	5.35e-05	hypomethylation	yes
1238	27589	chr11	+	68920144	68920266	GALNT14	exon	internal	NA	NA	NA	0	3.81	-Inf	0.000272	hypomethylation	yes
12334	256705	chr7	-	13777248	13777555	GCDH	intron	internal	NA	CGI	intergenic	0	1.96333	-Inf	0.000754	hypomethylation	yes
10332	214792	chr4	+	77820949	77821393	GCK	exon	first	NA	NA	NA	0	4.06	-Inf	1.34e-05	hypomethylation	yes
10671	222416	chr5	+	25825386	25826086	GPR84	promoter	ICP	Proximal	NA	NA	0	1.47	-Inf	0.000754	hypomethylation	yes
13813	287497	chrX	-	134644087	134644886	GRPR	promoter	LCP	Intermediate	NA	NA	0	1.85	-Inf	0.00124551	hypomethylation	yes
790	17748	chr10	+	89599424	89599998	GSTZ1	intron	internal	NA	NA	NA	0	1.70333	-Inf	0.000814	hypomethylation	yes
2414	51939	chr13	-	72986098	72987298	GTSF1L	promoter	LCP	Distal	NA	NA	0	1.57333	-Inf	0.00153505	hypomethylation	yes
1253	27928	chr11	+	73249730	73250929	HADHA	promoter	LCP	Distal	NA	NA	0	1.69667	-Inf	3.02e-05	hypomethylation	yes
13140	274047	chr9	+	77215760	77215950	HEBP2	exon	first	NA	CGI	promoter	0	2.05333	-Inf	0.000272	hypomethylation	yes
7904	163870	chr25	+	3646871	3646989	HMOX2	exon	internal	NA	NA	NA	0	4.93667	-Inf	0.000272	hypomethylation	yes
2543	54596	chr14	+	40957236	40957473	HNF4G	exon	internal	NA	NA	NA	0	5.18333	-Inf	8.32e-05	hypomethylation	yes
9255	192229	chr29	-	39934185	39934448	HRASLS5	exon	internal	NA	NA	NA	0	3.33667	-Inf	0.00108506	hypomethylation	yes
4087	85875	chr18	+	8729150	8729512	HSD17B2	exon	last	NA	NA	NA	0	4.49667	-Inf	0.000972	hypomethylation	yes
9890	205382	chr3	-	16206541	16206714	IL6R	exon	internal	NA	NA	NA	0	7.41	-Inf	0.000272	hypomethylation	yes
926	20449	chr10	-	36622210	36622909	INO80	intron	internal	NA	NA	NA	0	2.49333	-Inf	0.000432	hypomethylation	yes
3779	79946	chr17	+	66687208	66688009	ISCU	intron	internal	NA	NA	NA	0	2.34333	-Inf	0.00175642	hypomethylation	yes
6041	125737	chr2	-	24131486	24132287	ITGA6	exon	last	NA	NA	NA	0	1.06667	-Inf	0.00108506	hypomethylation	yes
9653	200557	chr3	+	80908069	80909132	JAK1	intron	internal	NA	NA	NA	0	2.55667	-Inf	0.000213	hypomethylation	yes
10742	223671	chr5	+	31264740	31265939	KANSL2	promoter	ICP	Distal	NA	NA	0	1.3	-Inf	0.000483	hypomethylation	yes
8658	179800	chr27	+	31848127	31848926	KCNU1	promoter	LCP	Intermediate	NA	NA	0	1.84333	-Inf	5.35e-05	hypomethylation	yes
3769	79801	chr17	+	65972296	65973583	KCTD10	intron	internal	NA	NA	NA	0	1.1	-Inf	0.000324	hypomethylation	yes
8370	173389	chr26	+	14063626	14064369	KIF11	intron	internal	NA	NA	NA	0	3.92	-Inf	0.000224	hypomethylation	yes
6130	128127	chr2	-	95861538	95862169	KLF7	exon	internal	NA	NA	NA	0	1.86333	-Inf	0.000304	hypomethylation	yes
7165	150153	chr22	-	52896126	52896257	KLHL18	exon	internal	NA	NA	NA	0	8.04333	-Inf	0.000654	hypomethylation	yes
10690	222781	chr5	+	27452715	27453518	KRT73	intron	last	NA	NA	NA	0	1.49	-Inf	0.00105445	hypomethylation	yes
1534	34527	chr11	-	72223942	72224161	KRTCAP3	intron	internal	NA	CGI shore	intergenic	0	3.55	-Inf	0.000272	hypomethylation	yes
6399	133517	chr20	-	2083268	2084468	LCP2	promoter	LCP	Distal	NA	NA	0	1.45333	-Inf	9.36e-05	hypomethylation	yes
10352	215230	chr4	+	93261956	93262128	LEP	exon	internal	NA	NA	NA	0	6.66667	-Inf	0.00116437	hypomethylation	yes
5294	108527	chr19	-	15422806	15423354	LIG3	exon	internal	NA	NA	NA	0	3.33667	-Inf	0.000121	hypomethylation	yes
11289	234814	chr5	-	57759283	57759441	LOC507581	exon	internal	NA	NA	NA	0	6.66333	-Inf	3.02e-05	hypomethylation	yes
4152	87043	chr18	+	24064209	24065408	LOC508916	promoter	LCP	Distal	NA	NA	0	1.26333	-Inf	0.00116437	hypomethylation	yes
3203	67886	chr15	-	83406368	83407167	LOC518623	promoter	LCP	Intermediate	NA	NA	0	2.16667	-Inf	0.000304	hypomethylation	yes
2297	49552	chr13	-	43654997	43657713	LOC782061	intron	last	NA	NA	NA	0	1.03333	-Inf	0.000131	hypomethylation	yes
10342	214998	chr4	+	83517254	83517377	LSM8	exon	first	NA	CGI	intergenic	0	7.84	-Inf	0.000824	hypomethylation	yes
4267	89246	chr18	+	46200225	46201024	LSR	promoter	ICP	Intermediate	NA	NA	0	2.31333	-Inf	0.00189653	hypomethylation	yes
2974	63503	chr15	+	78371383	78371491	MADD	exon	internal	NA	NA	NA	0	13.89	-Inf	5.35e-05	hypomethylation	yes
2974	63445	chr15	+	78345046	78345845	MADD	promoter	LCP	Intermediate	CGI shore	intergenic	0	1.60667	-Inf	0.000824	hypomethylation	yes
6569	137201	chr21	+	33850742	33850888	MAN2C1	exon	internal	NA	NA	NA	0	4.88	-Inf	0.00108506	hypomethylation	yes
2157	46419	chr13	+	66908581	66908790	MANBAL	exon	internal	NA	NA	NA	0	5.12667	-Inf	0.000214	hypomethylation	yes
13257	276490	chr9	-	55111017	55111828	MANEA	exon	last	NA	NA	NA	0	1.45667	-Inf	0.000814	hypomethylation	yes
11506	238796	chr5	-	119834695	119834754	MAPK11	exon	internal	NA	CGI	intergenic	0	8.77333	-Inf	0.000272	hypomethylation	yes
2963	63175	chr15	+	76812472	76812571	MAPK8IP1	exon	internal	NA	NA	NA	0	5.75	-Inf	0.000272	hypomethylation	yes
3250	68931	chr16	+	24826546	24826783	MARK1	exon	internal	NA	NA	NA	0	49.3067	-Inf	0	hypomethylation	yes
8615	178856	chr27	+	4338741	4339691	MCPH1	intron	internal	NA	NA	NA	0	4.80667	-Inf	0.000694	hypomethylation	yes
13112	273362	chr9	+	61401682	61402582	MDN1	intron	internal	NA	NA	NA	0	3.25333	-Inf	0.00217659	hypomethylation	yes
9748	202607	chr3	+	108960018	108960106	MEAF6	exon	internal	NA	NA	NA	0	7.01667	-Inf	0.000272	hypomethylation	yes
2001	43362	chr13	+	29889817	29890517	MEIG1	promoter	LCP	Proximal	NA	NA	0	1.91333	-Inf	8.32e-05	hypomethylation	yes
5735	118062	chr2	+	25149754	25149894	METTL8	exon	internal	NA	NA	NA	0	4.16667	-Inf	0.000272	hypomethylation	yes
425	9240	chr1	-	109578985	109581490	MFSD1	intron	internal	NA	NA	NA	0	1.06667	-Inf	0.000664	hypomethylation	yes
4176	87636	chr18	+	26036962	26037844	MMP15	intron	internal	NA	NA	NA	0	1.05667	-Inf	8.35e-05	hypomethylation	yes
3054	64605	chr15	-	29384364	29384512	MPZL2	exon	internal	NA	NA	NA	0	11.43	-Inf	0.000404	hypomethylation	yes
5424	111293	chr19	-	28721010	28723568	MYH10	intron	internal	NA	NA	NA	0	1.23	-Inf	0.000211	hypomethylation	yes
2118	45543	chr13	+	61906276	61908355	MYLK2	intron	internal	NA	NA	NA	0	1.12667	-Inf	0.000204	hypomethylation	yes
5282	108144	chr19	-	13167651	13167855	MYO19	intron	internal	NA	NA	NA	0	5.88	-Inf	0.000674	hypomethylation	yes
2789	59494	chr15	+	24099534	24099701	NCAM1	exon	internal	NA	NA	NA	0	18.3333	-Inf	0.000324	hypomethylation	yes
1558	35134	chr11	-	74552869	74553017	NCOA1	exon	internal	NA	NA	NA	0	39.1667	-Inf	3.33e-06	hypomethylation	yes
401	8664	chr1	-	88112781	88113981	NDUFB5	promoter	HCP	Distal	NA	NA	0	1.89667	-Inf	9.36e-05	hypomethylation	yes
232	4960	chr1	+	144690277	144690356	NDUFV3	exon	first	NA	CGI	intergenic	0	8.97333	-Inf	8.32e-05	hypomethylation	yes
7420	154461	chr23	+	44980943	44983322	NEDD9	intron	internal	NA	NA	NA	0	1.56	-Inf	0.000494	hypomethylation	yes
5403	110889	chr19	-	27660543	27660622	NEURL4	intron	internal	NA	NA	NA	0	6.06333	-Inf	0.000272	hypomethylation	yes
7760	160714	chr24	-	1067427	1069338	NFATC1	intron	internal	NA	NA	NA	0	1.31	-Inf	0.00124551	hypomethylation	yes
952	21304	chr10	-	44916409	44916538	NID2	exon	internal	NA	NA	NA	0	9.52667	-Inf	0.00116437	hypomethylation	yes
12998	270731	chr8	-	85937004	85938079	NINJ1	intron	last	NA	NA	NA	0	1.03333	-Inf	0.000304	hypomethylation	yes
10996	229459	chr5	+	104221935	104222058	NOP2	exon	internal	NA	NA	NA	0	5	-Inf	0.000494	hypomethylation	yes
5760	118922	chr2	+	40015222	40015425	NR4A2	exon	internal	NA	NA	NA	0	2.38333	-Inf	0.000272	hypomethylation	yes
12761	265813	chr8	+	79503740	79504465	NTRK2	exon	last	NA	NA	NA	0	1.88333	-Inf	0.00147602	hypomethylation	yes
6678	139519	chr21	-	19493162	19493953	NTRK3	intron	internal	NA	NA	NA	0	2.38333	-Inf	0.000121	hypomethylation	yes
6678	139538	chr21	-	19643078	19643777	NTRK3	promoter	HCP	Proximal	CGI	intergenic	0	1.47	-Inf	0.000964	hypomethylation	yes
9941	206403	chr3	-	21622317	21622470	NUDT17	exon	internal	NA	CGI shore	intergenic	0	4.96333	-Inf	0.000654	hypomethylation	yes
3120	66065	chr15	-	52432235	52433330	NUMA1	intron	internal	NA	NA	NA	0	1.94667	-Inf	0.000764	hypomethylation	yes
1040	23091	chr10	-	85135522	85138205	NUMB	intron	internal	NA	NA	NA	0	1.25	-Inf	0.000121	hypomethylation	yes
2707	57821	chr14	-	67533719	67534549	OSR2	intron	last	NA	CGI shore	intragenic	0	1.53667	-Inf	8.32e-05	hypomethylation	yes
6350	132254	chr20	+	32770211	32770326	OXCT1	exon	internal	NA	NA	NA	0	20	-Inf	9.36e-05	hypomethylation	yes
2204	47348	chr13	+	75413172	75414008	PCIF1	intron	internal	NA	CGI	intragenic	0	1.2	-Inf	0.000824	hypomethylation	yes
9098	188949	chr29	+	44462346	44462499	PCNX3	exon	first	NA	CGI	intergenic	0	5.33333	-Inf	0.000272	hypomethylation	yes
4488	93370	chr18	-	1926450	1928084	PDPR	intron	internal	NA	NA	NA	0	2.59	-Inf	0.000364	hypomethylation	yes
11404	236709	chr5	-	101452471	101453444	PHC1	exon	last	NA	NA	NA	0	1.86667	-Inf	0.000204	hypomethylation	yes
13348	278253	chr9	-	105086768	105086878	PHF10	exon	internal	NA	NA	NA	0	4.6	-Inf	0.000272	hypomethylation	yes
13049	271754	chr9	+	699986	700134	PHF3	exon	internal	NA	NA	NA	0	4.76333	-Inf	0.000754	hypomethylation	yes
1316	29619	chr11	+	99232119	99232143	PKN3	exon	first	NA	CGI	intragenic	0	41.6667	-Inf	0.000754	hypomethylation	yes
6070	126430	chr2	-	37833134	37833326	PKP4	exon	internal	NA	NA	NA	0	7.93333	-Inf	0.000214	hypomethylation	yes
931	20627	chr10	-	37614635	37614812	PLA2G4D	intron	internal	NA	NA	NA	0	4.27333	-Inf	0.000272	hypomethylation	yes
8932	185840	chr28	-	33911481	33911644	POLR3A	exon	internal	NA	NA	NA	0	4.06667	-Inf	0.000272	hypomethylation	yes
1336	30214	chr11	+	101647963	101649162	POMT1	promoter	HCP	Distal	CGI shore	intragenic	0	1.37	-Inf	0.00163628	hypomethylation	yes
9081	188575	chr29	+	43765388	43765472	PPP2R5B	exon	first	NA	CGI	intergenic	0	5.13	-Inf	0.000272	hypomethylation	yes
2095	45176	chr13	+	55503607	55503734	PSMA7	exon	internal	NA	NA	NA	0	15	-Inf	0.00124551	hypomethylation	yes
10773	224617	chr5	+	43186584	43186848	PTPRB	exon	internal	NA	NA	NA	0	5	-Inf	0.00105445	hypomethylation	yes
429	9329	chr1	-	111027803	111029020	PTX3	exon	last	NA	NA	NA	0	1.76333	-Inf	0.000564	hypomethylation	yes
11344	235815	chr5	-	75565996	75566129	PVALB	exon	internal	NA	NA	NA	0	8.33333	-Inf	0.000814	hypomethylation	yes
2037	44100	chr13	+	43166300	43167810	PYGB	intron	first	NA	CGI	intergenic	0	1.39667	-Inf	0.000483	hypomethylation	yes
9468	196680	chr3	+	16510900	16511600	RAB13	promoter	LCP	Proximal	NA	NA	0	1.82667	-Inf	9.36e-05	hypomethylation	yes
2359	50876	chr13	-	58537701	58539358	RAB22A	exon	last	NA	NA	NA	0	1.20667	-Inf	0.00169635	hypomethylation	yes
1961	42400	chr12	-	90995588	90995695	RASA3	exon	first	NA	NA	NA	0	5.20667	-Inf	0.000272	hypomethylation	yes
2647	56858	chr14	-	23155672	23156231	RB1CC1	intron	internal	NA	CGI shore	intragenic	0	2.75	-Inf	0.000483	hypomethylation	yes
12578	261730	chr7	-	64060567	64061720	RBM22	intron	internal	NA	NA	NA	0	1.24333	-Inf	8.35e-05	hypomethylation	yes
13505	281266	chrX	+	91767826	91768526	RBM3	promoter	HCP	Proximal	CGI	intragenic	0	4.43333	-Inf	0.00464488	hypomethylation	yes
5985	123994	chr2	+	133472127	133472926	RNF186	promoter	ICP	Intermediate	CGI shore	intergenic	0	1.11	-Inf	0.000814	hypomethylation	yes
12788	266415	chr8	+	92928140	92928262	RNF20	exon	internal	NA	NA	NA	0	6.86	-Inf	0.000654	hypomethylation	yes
10130	210715	chr3	-	102238519	102238779	RNF220	exon	first	NA	CGI	intergenic	0	1.36	-Inf	0.000272	hypomethylation	yes
13058	271981	chr9	+	23384929	23384999	RWDD2A	exon	first	NA	CGI	promoter	0	15.3833	-Inf	0.000494	hypomethylation	yes
11502	238680	chr5	-	114931625	114931712	SAMM50	exon	internal	NA	CGI shore	intergenic	0	7.41	-Inf	0.000272	hypomethylation	yes
6572	137263	chr21	+	34221196	34221314	SCAMP2	exon	internal	NA	NA	NA	0	16.67	-Inf	0.000282	hypomethylation	yes
6504	135878	chr20	-	71953115	71955017	SDHA	intron	internal	NA	NA	NA	0	1.58667	-Inf	0.00268607	hypomethylation	yes
12780	266254	chr8	+	90134512	90135711	SEMA4D	promoter	ICP	Distal	CGI shore	intergenic	0	1.41333	-Inf	0.000493	hypomethylation	yes
7074	147973	chr22	-	17200940	17201261	SETD5	exon	internal	NA	NA	NA	0	2.77667	-Inf	0.00147602	hypomethylation	yes
8419	174353	chr26	+	23604457	23605721	SFXN2	intron	internal	NA	NA	NA	0	1.31333	-Inf	0.000674	hypomethylation	yes
11261	234346	chr5	-	56540833	56540999	SHMT2	exon	internal	NA	NA	NA	0	4.96667	-Inf	8.32e-05	hypomethylation	yes
2799	59628	chr15	+	28305245	28306152	SIDT2	intron	internal	NA	NA	NA	0	2.73333	-Inf	0.000362	hypomethylation	yes
8865	184200	chr28	-	5314042	5314317	SIPA1L2	exon	internal	NA	NA	NA	0	11.5733	-Inf	0.000251	hypomethylation	yes
7649	158582	chr23	-	42820425	42820558	SIRT5	exon	internal	NA	NA	NA	0	3.60333	-Inf	0.000272	hypomethylation	yes
5853	121275	chr2	+	107118973	107119311	SLC11A1	intron	internal	NA	NA	NA	0	3.33333	-Inf	0.00147602	hypomethylation	yes
1152	25816	chr11	+	26553610	26554907	SLC3A1	intron	internal	NA	NA	NA	0	1.51333	-Inf	0.00148603	hypomethylation	yes
12206	253943	chr7	+	63556324	63556463	SLC6A7	exon	internal	NA	NA	NA	0	5.67667	-Inf	0.000272	hypomethylation	yes
7816	162166	chr24	-	47996194	47996284	SMAD2	exon	internal	NA	NA	NA	0	63.49	-Inf	3.34e-06	hypomethylation	yes
10626	221465	chr4	-	114618818	114618941	SMARCD3	exon	internal	NA	NA	NA	0	15.5533	-Inf	5.35e-05	hypomethylation	yes
10626	221464	chr4	-	114618708	114618817	SMARCD3	intron	internal	NA	NA	NA	0	11.11	-Inf	0.000164	hypomethylation	yes
3609	76790	chr16	-	70760671	70762872	SMYD2	intron	last	NA	NA	NA	0	1.01	-Inf	0.000204	hypomethylation	yes
5070	103719	chr19	+	38222250	38222380	SNF8	exon	first	NA	NA	NA	0	7.01667	-Inf	0.000272	hypomethylation	yes
6831	142432	chr22	+	10272321	10273699	STAC	exon	last	NA	NA	NA	0	1.06	-Inf	0.000432	hypomethylation	yes
3773	79849	chr17	+	66313819	66313944	SVOP	exon	internal	NA	NA	NA	0	8.57333	-Inf	0.000964	hypomethylation	yes
742	16740	chr10	+	76584099	76585296	SYNE2	intron	internal	NA	NA	NA	0	1.69333	-Inf	0.000304	hypomethylation	yes
8897	185038	chr28	-	25930916	25931113	TACR2	exon	internal	NA	NA	NA	0	4.61667	-Inf	0.000164	hypomethylation	yes
7186	150478	chr22	-	56486791	56487001	TAMM41	exon	first	NA	CGI	intergenic	0	3.03	-Inf	0.000814	hypomethylation	yes
13833	287936	chrX	-	144436542	144436670	TBL1X	exon	internal	NA	CGI	intragenic	0	7.5	-Inf	0.000164	hypomethylation	yes
12506	260337	chr7	-	45613649	45613723	TCF3	exon	internal	NA	NA	NA	0	19.4433	-Inf	1.34e-05	hypomethylation	yes
3989	83824	chr17	-	65604056	65605084	TCHP	intron	last	NA	NA	NA	0	2.02	-Inf	0.000864	hypomethylation	yes
12836	267337	chr8	-	7798975	7799175	TDH	exon	internal	NA	NA	NA	0	5.29333	-Inf	0.00116437	hypomethylation	yes
2628	56347	chr14	-	9472031	9472188	TG	exon	internal	NA	NA	NA	0	12.1967	-Inf	0.000254	hypomethylation	yes
9038	187751	chr29	+	40545717	40546371	TKFC	intron	internal	NA	NA	NA	0	2.31	-Inf	0.000272	hypomethylation	yes
12903	268744	chr8	-	60288692	60288794	TLN1	exon	internal	NA	NA	NA	0	8	-Inf	0.000494	hypomethylation	yes
4449	92627	chr18	+	62610164	62610232	TMEM150B	intron	internal	NA	NA	NA	0	9.80333	-Inf	0.000754	hypomethylation	yes
10620	221326	chr4	-	114201806	114202430	TMEM176B	intron	internal	NA	NA	NA	0	2.64667	-Inf	0.000564	hypomethylation	yes
2428	52117	chr13	-	75316767	75316909	TNNC2	intron	internal	NA	NA	NA	0	3.60333	-Inf	0.000272	hypomethylation	yes
7560	157083	chr23	-	27103543	27103891	TNXB	exon	internal	NA	NA	NA	0	8.33333	-Inf	0.000764	hypomethylation	yes
2176	46927	chr13	+	73191073	73191301	TOX2	exon	internal	NA	NA	NA	0	2.87333	-Inf	0.000272	hypomethylation	yes
7504	156037	chr23	-	15158056	15158398	TREM1	exon	internal	NA	NA	NA	0	4.26333	-Inf	3.02e-05	hypomethylation	yes
4793	98496	chr18	-	56572044	56573051	TSKS	intron	internal	NA	NA	NA	0	2.10667	-Inf	9.36e-05	hypomethylation	yes
9950	206690	chr3	-	26270828	26273292	TTF2	intron	internal	NA	NA	NA	0	1.12333	-Inf	0.00229654	hypomethylation	yes
10124	210545	chr3	-	101620397	101621196	UROD	promoter	ICP	Intermediate	CGI shore	intergenic	0	1.25	-Inf	0.000494	hypomethylation	yes
11940	248189	chr7	+	5769006	5769098	USHBP1	intron	first	NA	NA	NA	0	4.30333	-Inf	0.000272	hypomethylation	yes
282	6036	chr1	-	6496927	6497591	USP16	exon	internal	NA	NA	NA	0	6.14	-Inf	0.000174	hypomethylation	yes
10429	217080	chr4	-	426030	426367	VSTM2A	exon	internal	NA	NA	NA	0	5.15333	-Inf	0.000254	hypomethylation	yes
7566	157254	chr23	-	27357711	27357864	VWA7	exon	internal	NA	NA	NA	0	3.60333	-Inf	0.000272	hypomethylation	yes
4491	93509	chr18	-	2353033	2353169	WDR59	exon	internal	NA	NA	NA	0	10.8333	-Inf	0.00147602	hypomethylation	yes
3485	74205	chr16	-	35935402	35936101	WDR64	promoter	LCP	Proximal	NA	NA	0	1.78333	-Inf	8.32e-05	hypomethylation	yes
10345	215046	chr4	+	86597084	86597883	WNT16	promoter	ICP	Intermediate	CGI shore	intergenic	0	1.62667	-Inf	0.000272	hypomethylation	yes
4223	88480	chr18	+	37091803	37092140	WWP2	intron	internal	NA	NA	NA	0	1.46667	-Inf	0.000272	hypomethylation	yes
5907	122605	chr2	+	121708581	121708679	YARS	exon	internal	NA	NA	NA	0	6.94333	-Inf	0.000272	hypomethylation	yes
2601	55717	chr14	-	1497167	1497905	ZNF34	exon	first	NA	NA	NA	0	1.09	-Inf	0.000272	hypomethylation	yes
2601	55718	chr14	-	1497405	1498104	ZNF34	promoter	LCP	Proximal	NA	NA	0	1.91333	-Inf	0.000654	hypomethylation	yes
2601	55712	chr14	-	1494365	1496225	ZNF34	intron	last	NA	NA	NA	0	1.02667	-Inf	0.000764	hypomethylation	yes
12089	251627	chr7	+	30446846	30447264	ZNF608	exon	internal	NA	NA	NA	0	1.86667	-Inf	0.000494	hypomethylation	yes
5165	105673	chr19	+	50480796	50482414	ZNF750	exon	internal	NA	CGI shore	intergenic	0	1.6	-Inf	0.000334	hypomethylation	yes
7391	153963	chr23	+	30079978	30080716	ZSCAN12	intron	first	NA	CGI	intragenic	0	1.52333	-Inf	0.000654	hypomethylation	yes
5367	110107	chr19	-	25261434	25263272	ZZEF1	intron	internal	NA	NA	NA	0	1.25	-Inf	0.000254	hypomethylation	yes
