# Supplementary material for: Coordinated alternation of DNA methylation and alternative splicing of PBRM1 affect bovine sperm structure and motility
Source: Epigenetics. 2023 Mar 3;18(1):2183339. doi: 10.1080/15592294.2023.2183339 (PMC9988346; doi:10.1080/15592294.2023.2183339)
Supplement: Supplemental Material [file KEPI_A_2183339_SM3491.zip › Supplementary files/Table S6 (1).xlsx]

## Sheet: Sheet1
Table S6 Intigrative of gDMRs and differentially expressed transcripts of AS events between H and L group
			gDMRs									AS events
Index1	Chr	Strand	start	End	Gene	Gene_Info1	H_5mC ratio(%)	L_5mC ratio(%)	Raw p value	Log2(fold change)	Regulation	AS event type	Event_start	Event_end	Event_pattern	H_FPKM	L_FPKM	Raw p value	Log2(fold_change)
1	chr1	+	123322267	123322967	PLOD2	promoter	4.59667	1.91667	0.00870029	1.26303	hypermethylation	TSS	123322467	123322938	123322938	0.254978	2.53368	0.0019824	-3.31279
2	chr1	+	123322267	123322967	PLOD2	promoter	4.59667	1.91667	0.00870029	1.26303	hypermethylation	TTS	123442585	123444003	123442585	0.254978	2.53368	0.0019824	-3.31279
3	chr10	-	65503180	65503359	DUOX1	exon	0	4.32	0.000814	-Inf	hypomethylation	TSS	65522838	65522895	65522838	0.396438	1.15983	0.0228101	-1.54874
4	chr10	-	65503180	65503359	DUOX1	exon	0	4.32	0.000814	-Inf	hypomethylation	TTS	65492593	65492715	65492715	0.396438	1.15983	0.0228101	-1.54874
5	chr10	-	86360329	86361257	AREL1	intron	0.8	1.75333	0.0252682	-1.1375	hypomethylation	TTS	86341273	86342289	86342289	3.32641	0.56302	0.0143705	2.56271
6	chr10	-	102951175	102951581	NRDE2	exon	1.91333	5.74	0.0112686	-1.58496	hypomethylation	TSS	102982192	102982301	102982192	2.01449	0.000265911	0.000959375	12.8872
7	chr10	-	102951175	102951581	NRDE2	exon	1.91333	5.74	0.0112686	-1.58496	hypomethylation	TTS	102933984	102934950	102934950	0.00362813	2.82093	0.00397078	-9.60273
8	chr13	-	58537701	58539358	RAB22A	exon	0	1.20667	0.00169635	-Inf	hypomethylation	TSS	58585430	58585721	58585430	12.5064	7.16646	0.0327155	0.803333
9	chr13	-	58537701	58539358	RAB22A	exon	0	1.20667	0.00169635	-Inf	hypomethylation	TTS	58537701	58539357	58539357	12.5064	7.16646	0.0327155	0.803333
10	chr14	-	1948575	1949274	EXOSC4	promoter	2.95	1.47667	0.0139322	1	hypermethylation	TSS	1948845	1949074	1948845	9.72379	4.40128	0.0248902	1.1436
11	chr14	-	1948575	1949274	EXOSC4	promoter	2.95	1.47667	0.0139322	1	hypermethylation	TTS	1947198	1947599	1947599	9.72379	4.40128	0.0248902	1.1436
12	chr14	+	29829349	29830148	YTHDF3	promoter	0.9	2.69333	0.0424692	-1.58496	hypomethylation	TSS	29830337	29830625	29830625	3.60384	0.539744	0.029135	2.73919
13	chr14	+	29829349	29830148	YTHDF3	promoter	0.9	2.69333	0.0424692	-1.58496	hypomethylation	TTS	29855351	29855486	29855351	3.60384	0.539744	0.029135	2.73919
14	chr15	-	15619293	15619672	ENDOD1	exon	3.29	0.66	0.0207643	2.32193	hypermethylation	TSS	15619293	15619671	15619293	0.499914	2.27792	0.0322055	-2.18796
15	chr15	-	15619293	15619672	ENDOD1	exon	3.29	0.66	0.0207643	2.32193	hypermethylation	TTS	15585023	15589198	15589198	0.499914	2.27792	0.0322055	-2.18796
16	chr15	+	67661745	67662445	PRR5L	promoter	8.84	3.62667	0.0206885	1.2854	hypermethylation	TSS	67661945	67662086	67662086	0.994569	4.12112	0.0241984	-2.05089
17	chr15	+	67661745	67662445	PRR5L	promoter	8.84	3.62667	0.0206885	1.2854	hypermethylation	TSS	67661945	67662086	67662086	0.994569	4.12112	0.0241984	-2.05089
18	chr16	-	2707489	2708581	RBBP5	intron	3.19333	6.39	0.00844502	-1	hypomethylation	AE	2702547	2702624	2702547-2702624	4.44168	0.973917	0.0220709	2.18924
19	chr16	-	42566858	42567079	MFN2	exon	6.87667	1.59	0.0190786	2.11548	hypermethylation	TSS	42580829	42581003	42580829	10.6612	3.98124	0.0285556	1.42108
20	chr16	-	42566858	42567079	MFN2	exon	6.87667	1.59	0.0190786	2.11548	hypermethylation	TTS	42561715	42562081	42562081	10.6612	3.98124	0.0285556	1.42108
21	chr16	-	51853492	51854859	PRKCZ	intron	1.27	0.633333	0.044755	1	hypermethylation	TSS	51894552	51894577	51894552	6.16637	0.000479766	6.4844e-05	13.6498
22	chr16	-	51853492	51854859	PRKCZ	intron	1.27	0.633333	0.044755	1	hypermethylation	XSKIP_OFF	51856567	51856774	51854946,51862360	6.16637	0.000479766	6.4844e-05	13.6498
23	chr17	+	56136799	56140769	CAMKK2	intron	0.48	1	0.00125385	-1.05889	hypomethylation	SKIP_ON	56159213	56159341	56158120,56159213-56159341,56164268	0.000171828	2.65591	0.00307797	-13.916
24	chr17	+	56136799	56140769	CAMKK2	intron	0.48	1	0.00125385	-1.05889	hypomethylation	TSS	56136321	56136797	56136797	0.000171828	2.65591	0.00307797	-13.916
25	chr17	+	56136799	56140769	CAMKK2	intron	0.48	1	0.00125385	-1.05889	hypomethylation	TTS	56167704	56168032	56167704	0.000171828	2.65591	0.00307797	-13.916
26	chr17	+	66687208	66688009	ISCU	intron	0	2.34333	0.00175642	-Inf	hypomethylation	TSS	66685452	66685628	66685628	1e-05	12.4019	0.0252916	-20.2421
27	chr17	+	66687208	66688009	ISCU	intron	0	2.34333	0.00175642	-Inf	hypomethylation	TTS	66689126	66689207	66689126	1e-05	12.4019	0.0252916	-20.2421
28	chr17	+	67641644	67642443	ADRBK2	promoter	9.09	4.55	0.0450508	1	hypermethylation	AE	67731575	67731676	67731575-67731676	0.484095	3.26933	0.0049288	-2.75563
29	chr18	-	13933957	13934387	CYBA	intron	0	2.03667	0.000272	-Inf	hypomethylation	TSS	13937982	13938075	13937982	9.56243	5.06398	0.0377481	0.917106
30	chr18	-	13933957	13934387	CYBA	intron	0	2.03667	0.000272	-Inf	hypomethylation	TTS	13931107	13931416	13931416	9.56243	5.06398	0.0377481	0.917106
31	chr18	+	40370767	40372535	POP4	intron	2.11667	0.92	0.0473415	1.20163	hypermethylation	TSS	40370765	40371259	40371259	2.27787	5.09003e-05	0.0280904	15.4497
32	chr18	+	49449902	49450482	DLL3	exon	2.97667	0.783333	0.0226878	1.926	hypermethylation	IR_ON	49450481	49450720	49449902-49450804	0.917753	0.00037772	0.0142595	11.2466
33	chr19	+	51385002	51386865	FASN	intron	4.16	2.08	0.0465469	1	hypermethylation	TSS	51384890	51385000	51385000	4.4812	0.00637419	0.0429362	9.45743
34	chr19	+	51385002	51386865	FASN	intron	4.16	2.08	0.0465469	1	hypermethylation	TSS	51384890	51385000	51385000	4.4812	0.00637419	0.0429362	9.45743
35	chr19	-	51746123	51746202	HGS	exon	5.8	0	0.000272	Inf	hypermethylation	IR_OFF	51738310	51738397	51738215-51738310,51738397-51738495	8.65598	0.446408	0.00481957	4.27726
36	chr19	-	51746123	51746202	HGS	exon	5.8	0	0.000272	Inf	hypermethylation	MSKIP_ON	51739591	51740423	51738640,51739591-51739715,51740355-51740423,51740823	8.65598	0.446408	0.00481957	4.27726
37	chr19	-	51746123	51746202	HGS	exon	5.8	0	0.000272	Inf	hypermethylation	MSKIP_ON	51739591	51740875	51738640,51739591-51739715,51740355-51740423,51740823-51740875,51741973	8.65598	0.446408	0.00481957	4.27726
38	chr19	-	51746123	51746202	HGS	exon	5.8	0	0.000272	Inf	hypermethylation	SKIP_ON	51737192	51737251	51736723,51737192-51737251,51737346	8.65598	0.446408	0.00481957	4.27726
39	chr19	-	51746123	51746202	HGS	exon	5.8	0	0.000272	Inf	hypermethylation	SKIP_ON	51739591	51739715	51738640,51739591-51739715,51740355	8.65598	0.446408	0.00481957	4.27726
40	chr19	-	51746123	51746202	HGS	exon	5.8	0	0.000272	Inf	hypermethylation	TSS	51746123	51746201	51746123	8.65598	0.446408	0.00481957	4.27726
41	chr2	-	95861538	95862169	KLF7	exon	0	1.86333	0.000304	-Inf	hypomethylation	TTS	95781394	95781791	95781791	1.68569	8.70587e-05	0.00814518	14.241
42	chr2	-	126992438	126992475	PIGV	exon	15.15	0	0.000754	Inf	hypermethylation	TSS	126992438	126992474	126992438	3.61827	0.296461	0.0375343	3.60939
43	chr2	+	132582977	132583113	KIF17	exon	16.24	0	5.33e-05	Inf	hypermethylation	AE	132582995	132583112	132582995-132583112	32.0227	11.069	0.0385746	1.53256
44	chr2	+	132582977	132583113	KIF17	exon	16.24	0	5.33e-05	Inf	hypermethylation	SKIP_OFF	132567640	132567701	132566329,132578532	32.0227	11.069	0.0385746	1.53256
45	chr2	+	132582977	132583113	KIF17	exon	16.24	0	5.33e-05	Inf	hypermethylation	TTS	132584016	132584709	132584016	32.0227	11.069	0.0385746	1.53256
46	chr2	+	132582977	132583113	KIF17	exon	16.24	0	5.33e-05	Inf	hypermethylation	XMSKIP_OFF	132565051	132566004	132563133,132566098	32.0227	11.069	0.0385746	1.53256
47	chr2	+	132582977	132583113	KIF17	exon	16.24	0	5.33e-05	Inf	hypermethylation	XSKIP_ON	132562120	132562218	132561707,132562120-132562218,132562925	32.0227	11.069	0.0385746	1.53256
48	chr21	+	29342468	29342576	TM2D3	exon	5.55667	0	0.000272	Inf	hypermethylation	TSS	29342468	29342575	29342575	6.29845	1e-05	0.000761438	19.2646
49	chr21	+	29342468	29342576	TM2D3	exon	5.55667	0	0.000272	Inf	hypermethylation	TTS	29374423	29374495	29374423	6.29845	1e-05	0.000761438	19.2646
50	chr22	-	16553040	16553739	KIAA1143	promoter	3.59333	1.63333	0.0299471	1.1375	hypermethylation	TTS	16544891	16546829	16546829	3.94277	0.36877	0.0134312	3.41842
51	chr22	-	48895360	48895456	STAB1	exon	4.93667	0	0.000272	Inf	hypermethylation	TSS	48909482	48909562	48909482	0.509366	0.991278	0.00857903	-0.960587
52	chr22	-	48895360	48895456	STAB1	exon	4.93667	0	0.000272	Inf	hypermethylation	TTS	48884238	48884386	48884386	0.509366	0.991278	0.00857903	-0.960587
53	chr24	-	47996194	47996284	SMAD2	exon	0	63.49	3.34e-06	-Inf	hypomethylation	MSKIP_ON	47977766	47979235	47975409,47977766-47977978,47979182-47979235,47991363	13.5826	0.00083109	0.00571357	13.9964
54	chr24	-	47996194	47996284	SMAD2	exon	0	63.49	3.34e-06	-Inf	hypomethylation	SKIP_ON	47996194	47996283	47995145,47996194-47996283,48021775	13.5826	0.00083109	0.00571357	13.9964
55	chr25	+	3646871	3646989	HMOX2	exon	0	4.93667	0.000272	-Inf	hypomethylation	TSS	3636356	3636549	3636549	4.72979	1.51243	0.0383535	1.6449
56	chr25	+	3646871	3646989	HMOX2	exon	0	4.93667	0.000272	-Inf	hypomethylation	XSKIP_OFF	3648586	3648766	3647648,3649003	4.72979	1.51243	0.0383535	1.6449
57	chr25	-	26169410	26170109	CD19	promoter	0.703333	2.28	0.034691	-1.70044	hypomethylation	TSS	26169620	26169956	26169620	0.0540763	1.64624	0.0331762	-4.92804
58	chr25	-	26169410	26170109	CD19	promoter	0.703333	2.28	0.034691	-1.70044	hypomethylation	TTS	26164039	26164231	26164231	0.0540763	1.64624	0.0331762	-4.92804
59	chr25	+	42034627	42034674	MICALL2	exon	16.6667	0	0.000272	Inf	hypermethylation	TSS	42015483	42015819	42015819	3.97601	6.77237	0.0478421	-0.768341
60	chr25	+	42034627	42034674	MICALL2	exon	16.6667	0	0.000272	Inf	hypermethylation	TTS	42035056	42035250	42035056	3.97601	6.77237	0.0478421	-0.768341
61	chr26	+	14063626	14064369	KIF11	intron	0	3.92	0.000224	-Inf	hypomethylation	TSS	14042393	14042492	14042492	0.461683	0.0914007	0.0194144	2.33662
62	chr26	+	14063626	14064369	KIF11	intron	0	3.92	0.000224	-Inf	hypomethylation	TTS	14087018	14087768	14087018	0.461683	0.0914007	0.0194144	2.33662
63	chr26	+	24131990	24133106	INA	exon	1.54	0.543333	0.03379	1.5025	hypermethylation	TSS	24131990	24133105	24133105	0.289922	4.92259	0.000178608	-4.08568
64	chr26	+	24131990	24133106	INA	exon	1.54	0.543333	0.03379	1.5025	hypermethylation	TTS	24142158	24144138	24142158	0.289922	4.92259	0.000178608	-4.08568
65	chr26	-	34369695	34372701	NRAP	intron	0.75	1.65	0.0146019	-1.1375	hypomethylation	TSS	34414577	34414796	34414577	0.206582	1e-05	0.0192551	14.3344
66	chr26	-	34369695	34372701	NRAP	intron	0.75	1.65	0.0146019	-1.1375	hypomethylation	TTS	34339430	34339673	34339673	0.206582	1e-05	0.0192551	14.3344
67	chr27	-	36959998	36960566	SLC20A2	exon	6.37	2.77667	0.0354335	1.19794	hypermethylation	SKIP_ON	36962358	36962387	36962120,36962358-36962387,36966906	0.280076	2.1667	0.0110132	-2.95161
68	chr27	-	36959998	36960566	SLC20A2	exon	6.37	2.77667	0.0354335	1.19794	hypermethylation	TTS	36938387	36939865	36939865	0.280076	2.1667	0.0110132	-2.95161
69	chr27	-	36959998	36960566	SLC20A2	exon	6.37	2.77667	0.0354335	1.19794	hypermethylation	XMSKIP_ON	36960963	36961718	36960627,36960963-36961013,36961690-36961718,36962044	0.280076	2.1667	0.0110132	-2.95161
70	chr28	-	33924837	33924984	POLR3A	exon	3.12	8.33667	0.019012	-1.41504	hypomethylation	TSS	33924837	33924983	33924837	1.12824	2.61326	0.0239753	-1.21178
71	chr28	-	33924837	33924984	POLR3A	exon	3.12	8.33667	0.019012	-1.41504	hypomethylation	TTS	33875820	33878899	33878899	1.12824	2.61326	0.0239753	-1.21178
72	chr29	-	2031709	2032887	FAT3	intron	0.503333	1.25333	0.0195673	-1.32193	hypomethylation	TSS	2601882	2605125	2601882	0.438923	1.5599	0.00393155	-1.82941
73	chr29	-	2031709	2032887	FAT3	intron	0.503333	1.25333	0.0195673	-1.32193	hypomethylation	TTS	1965869	1966491	1966491	0.438923	1.5599	0.00393155	-1.82941
74	chr29	+	40615949	40616748	SDHAF2	promoter	1.95333	0.98	0.0198753	1	hypermethylation	MSKIP_ON	40622111	40622521	40617072,40622111-40622334,40622412-40622521,40625748	23.0567	14.4211	0.0487381	0.677004
75	chr29	+	40615949	40616748	SDHAF2	promoter	1.95333	0.98	0.0198753	1	hypermethylation	TSS	40616949	40617072	40617072	23.0567	14.4211	0.0487381	0.677004
76	chr29	+	40615949	40616748	SDHAF2	promoter	1.95333	0.98	0.0198753	1	hypermethylation	TTS	40625748	40626477	40625748	23.0567	14.4211	0.0487381	0.677004
77	chr29	-	43626144	43626418	SF1	exon	3.42333	0	0.000121	Inf	hypermethylation	AE	43634889	43635017	43634889-43635017	18.4813	6.09947	0.00609896	1.59931
78	chr29	-	43626144	43626418	SF1	exon	3.42333	0	0.000121	Inf	hypermethylation	SKIP_OFF	43636340	43636400	43635017,43636688	18.4813	6.09947	0.00609896	1.59931
79	chr29	-	43626144	43626418	SF1	exon	3.42333	0	0.000121	Inf	hypermethylation	SKIP_OFF	43636340	43636418	43635017,43636688	18.4813	6.09947	0.00609896	1.59931
80	chr29	-	43626144	43626418	SF1	exon	3.42333	0	0.000121	Inf	hypermethylation	SKIP_OFF	43636340	43636442	43635017,43636688	18.4813	6.09947	0.00609896	1.59931
81	chr29	-	43626144	43626418	SF1	exon	3.42333	0	0.000121	Inf	hypermethylation	SKIP_OFF	43636340	43636493	43635017,43636688	18.4813	6.09947	0.00609896	1.59931
82	chr29	-	43626144	43626418	SF1	exon	3.42333	0	0.000121	Inf	hypermethylation	SKIP_ON	43632149	43632224	43629122,43632149-43632224,43634889	18.4813	6.09947	0.00609896	1.59931
83	chr29	-	43626144	43626418	SF1	exon	3.42333	0	0.000121	Inf	hypermethylation	TSS	43636688	43636775	43636688	18.4813	6.09947	0.00609896	1.59931
84	chr29	+	45873405	45873499	SSH3	exon	5.13	11.5367	0.0089715	-1.16993	hypomethylation	AE	45871207	45871438	45871207-45871438	1.52893	10.2767	0.00233798	-2.74879
85	chr29	+	45873405	45873499	SSH3	exon	5.13	11.5367	0.0089715	-1.16993	hypomethylation	TSS	45869888	45870146	45870146	1.52893	10.2767	0.00233798	-2.74879
86	chr29	+	45873405	45873499	SSH3	exon	5.13	11.5367	0.0089715	-1.16993	hypomethylation	TTS	45876786	45877738	45876786	1.52893	10.2767	0.00233798	-2.74879
87	chr29	+	47544380	47544738	CCND1	exon	9.56667	4.37333	0.00650468	1.12928	hypermethylation	TSS	47544306	47544737	47544737	8.55647	2.98261	0.0403312	1.52044
88	chr29	+	47544380	47544738	CCND1	exon	9.56667	4.37333	0.00650468	1.12928	hypermethylation	TTS	47555850	47556924	47555850	8.55647	2.98261	0.0403312	1.52044
89	chr3	+	19841004	19841062	CERS2	exon	16.6667	6.25	0.019012	1.41504	hypermethylation	TSS	19835017	19835075	19835075	5.65042	0.00888415	0.00932376	9.31291
90	chr3	+	19841004	19841062	CERS2	exon	16.6667	6.25	0.019012	1.41504	hypermethylation	TTS	19842640	19843638	19842640	5.65042	0.00888415	0.00932376	9.31291
91	chr3	+	31717224	31718423	FAM212B	promoter	2.81667	1.03667	0.0497629	1.44746	hypermethylation	TSS	31719424	31719599	31719599	0.558201	1e-05	0.049805	15.7685
92	chr3	+	31717224	31718423	FAM212B	promoter	2.81667	1.03667	0.0497629	1.44746	hypermethylation	TTS	31732902	31733085	31732902	0.558201	1e-05	0.049805	15.7685
93	chr3	-	82544685	82545384	ALG6	promoter	4.46667	2.07333	0.0472664	1.10692	hypermethylation	TSS	82545148	82545184	82545148	0.79911	1e-05	0.00116126	16.2861
94	chr3	-	82544685	82545384	ALG6	promoter	4.46667	2.07333	0.0472664	1.10692	hypermethylation	TTS	82486867	82488005	82488005	0.79911	1e-05	0.00116126	16.2861
95	chr3	-	94197734	94197897	ZYG11B	exon	6.56	3.28	0.0358767	1	hypermethylation	TSS	94197734	94197896	94197734	3.65467	4.80775	0.0098827	-0.395622
96	chr3	-	94197734	94197897	ZYG11B	exon	6.56	3.28	0.0358767	1	hypermethylation	TTS	94123286	94124205	94124205	3.65467	4.80775	0.0098827	-0.395622
97	chr3	-	107227383	107227625	MACF1	exon	5.85	1.75	0.0377495	1.73697	hypermethylation	SKIP_ON	107200778	107200789	107200093,107200778-107200789,107201359	2.29964	0.167467	0.0479856	3.77946
98	chr3	-	107227383	107227625	MACF1	exon	5.85	1.75	0.0377495	1.73697	hypermethylation	TSS	107229433	107229697	107229433	2.29964	0.167467	0.0479856	3.77946
99	chr3	-	107227383	107227625	MACF1	exon	5.85	1.75	0.0377495	1.73697	hypermethylation	TTS	107180352	107180788	107180788	2.29964	0.167467	0.0479856	3.77946
100	chr3	+	120862485	120863315	PPP1R7	intron	4.54667	0	1.01e-05	Inf	hypermethylation	TSS	120853355	120853423	120853423	8.31801	12.8812	0.0125514	-0.630957
101	chr3	+	120862485	120863315	PPP1R7	intron	4.54667	0	1.01e-05	Inf	hypermethylation	TTS	120869104	120869389	120869104	8.31801	12.8812	0.0125514	-0.630957
102	chr5	+	31264740	31265939	KANSL2	promoter	0	1.3	0.000483	-Inf	hypomethylation	AE	31277591	31277844	31277591-31277844	4.23685	1e-05	0.0271721	18.6926
103	chr5	+	31264740	31265939	KANSL2	promoter	0	1.3	0.000483	-Inf	hypomethylation	SKIP_ON	31269276	31269390	31268790,31269276-31269390,31272531	4.23685	1e-05	0.0271721	18.6926
104	chr5	+	31264740	31265939	KANSL2	promoter	0	1.3	0.000483	-Inf	hypomethylation	TTS	31284341	31285052	31284341	4.23685	1e-05	0.0271721	18.6926
105	chr5	-	71392145	71393013	BPIFC	intron	1.32667	0	0.000814	Inf	hypermethylation	TSS	71427614	71427743	71427614	1.07044	1e-05	0.00118761	16.7078
106	chr5	-	71392145	71393013	BPIFC	intron	1.32667	0	0.000814	Inf	hypermethylation	TTS	71413122	71413645	71413645	1.07044	1e-05	0.00118761	16.7078
107	chr5	-	75568249	75569048	PVALB	promoter	0.656667	2.95667	0.0404201	-2.16993	hypomethylation	TSS	75567794	75568048	75567794	1e-05	5.87583	0.00279818	-19.1644
108	chr5	-	75568249	75569048	PVALB	promoter	0.656667	2.95667	0.0404201	-2.16993	hypomethylation	TTS	75550904	75551114	75551114	1e-05	5.87583	0.00279818	-19.1644
109	chr5	+	107909551	107910750	B4GALNT3	promoter	1.45333	3.03	0.0216792	-1.06413	hypomethylation	TSS	107909393	107909422	107909422	1.12538	0.122607	0.00392411	3.19829
110	chr5	+	107909551	107910750	B4GALNT3	promoter	1.45333	3.03	0.0216792	-1.06413	hypomethylation	TTS	107934337	107934878	107934337	1.12538	0.122607	0.00392411	3.19829
111	chr5	+	120028632	120029018	NCAPH2	intron	7.84	16.25	0.0230638	-1.05063	hypomethylation	TSS	120021236	120021266	120021266	7.00912	10.0888	0.0347886	-0.525454
112	chr5	+	120028632	120029018	NCAPH2	intron	7.84	16.25	0.0230638	-1.05063	hypomethylation	TTS	120031805	120032065	120031805	7.00912	10.0888	0.0347886	-0.525454
113	chr7	+	17847340	17848602	EVI5L	intron	0.946667	3.15333	0.0439856	-1.73697	hypomethylation	SKIP_ON	17856988	17857020	17856161,17856988-17857020,17858050	6.06688	0.498023	0.00421259	3.60667
114	chr7	-	20468981	20469148	UHRF1	exon	3.03	0	0.000272	Inf	hypermethylation	TSS	20470455	20470551	20470455	3.18619	0.987123	0.0264584	1.69053
115	chr7	+	28606895	28607814	ALDH7A1	intron	0	1.43333	8.35e-05	-Inf	hypomethylation	TSS	28568032	28568148	28568148	7.12743	6.05665	0.0286018	0.234862
116	chr7	+	28606895	28607814	ALDH7A1	intron	0	1.43333	8.35e-05	-Inf	hypomethylation	TTS	28614817	28617279	28614817	7.12743	6.05665	0.0286018	0.234862
117	chr8	+	90134512	90135711	SEMA4D	promoter	0	1.41333	0.000493	-Inf	hypomethylation	TTS	90261598	90262973	90261598	0.767052	2.09635	0.0469543	-1.45049
118	chr9	+	77215760	77215950	HEBP2	exon	0	2.05333	0.000272	-Inf	hypomethylation	TSS	77215454	77215949	77215949	0.414152	9.22252	0.00434794	-4.47693
119	chr9	+	77215760	77215950	HEBP2	exon	0	2.05333	0.000272	-Inf	hypomethylation	TTS	77221634	77222702	77221634	0.414152	9.22252	0.00434794	-4.47693
120	chr9	+	77215760	77215950	HEBP2	exon	0	2.05333	0.000272	-Inf	hypomethylation	XSKIP_OFF	77216477	77216612	77215949,77217423	0.414152	9.22252	0.00434794	-4.47693
121	chr22	+	48830591	48830747	PBRM1	exon	74.01	0	0.000754	Inf	hypermethylation	IR_OFF	48792594	48792667	48792479-48792594,48792667-48793121	0.000246035	3.17326	0.00162475	-13.6548
122	chr22	+	48830591	48830747	PBRM1	exon	74.01	0	0.000754	Inf	hypermethylation	SKIP_OFF	48779463	48779507	48777383,48784316	0.000246035	3.17326	0.00162475	-13.6548
123	chr22	+	48830591	48830747	PBRM1	exon	74.01	0	0.000754	Inf	hypermethylation	SKIP_ON	48827060	48827224	48823683,48827060-48827224,48830591	0.000246035	3.17326	0.00162475	-13.6548

## Sheet: Sheet2
53	chr24	-	47996194	47996284	SMAD2	exon	internal	NA	NA	0	63.49	3.34e-06	-Inf	hypomethylation	MSKIP_ON	47977766	47979235	47975409,47977766-47977978,47979182-47979235,47991363	13.5826	0.00083109	0.00571357	13.9964
54	chr24	-	47996194	47996284	SMAD2	exon	internal	NA	NA	0	63.49	3.34e-06	-Inf	hypomethylation	SKIP_ON	47996194	47996283	47995145,47996194-47996283,48021775	13.5826	0.00083109	0.00571357	13.9964
43	chr2	+	132582977	132583113	KIF17	exon	internal	NA	NA	16.24	0	5.33e-05	Inf	hypermethylation	AE	132582995	132583112	132582995-132583112	32.0227	11.069	0.0385746	1.53256
44	chr2	+	132582977	132583113	KIF17	exon	internal	NA	NA	16.24	0	5.33e-05	Inf	hypermethylation	SKIP_OFF	132567640	132567701	132566329,132578532	32.0227	11.069	0.0385746	1.53256
45	chr2	+	132582977	132583113	KIF17	exon	internal	NA	NA	16.24	0	5.33e-05	Inf	hypermethylation	TTS	132584016	132584709	132584016	32.0227	11.069	0.0385746	1.53256
46	chr2	+	132582977	132583113	KIF17	exon	internal	NA	NA	16.24	0	5.33e-05	Inf	hypermethylation	XMSKIP_OFF	132565051	132566004	132563133,132566098	32.0227	11.069	0.0385746	1.53256
47	chr2	+	132582977	132583113	KIF17	exon	internal	NA	NA	16.24	0	5.33e-05	Inf	hypermethylation	XSKIP_ON	132562120	132562218	132561707,132562120-132562218,132562925	32.0227	11.069	0.0385746	1.53256
